# Supplementary material for: Quantitative Proteomics Analysis of Membrane Proteins in Enterococcus faecalis With Low-Level Linezolid-Resistance
Source: Front Microbiol. 2018 Jul 27;9:1698. doi: 10.3389/fmicb.2018.01698 (PMC6072972; doi:10.3389/fmicb.2018.01698)
Supplement: TABLE S2 — Information of GO analysis. [file Table_2.xlsx]

## Sheet: Sheet1
Supplementary Table S2: Information of GO analysis
GO terms for identified proteins
Class	Protein count	Proteins
biological process
biological adhesion	1	Unigene1070_All;
biological regulation	13	Unigene1414_All; Unigene1549_All; Unigene954_All; Unigene458_All; Unigene1469_All; Unigene432_All; Unigene778_All; Unigene1802_All; CL27.Contig2_All; Unigene1514_All; Unigene1582_All; Unigene597_All; Unigene670_All;
cellular component organization or biogenesis	4	Unigene117_All; Unigene377_All; Unigene1054_All; Unigene907_All;
cellular process	61	Unigene652_All; Unigene1700_All; Unigene594_All; Unigene889_All; Unigene192_All; Unigene830_All; Unigene295_All; Unigene655_All; Unigene1378_All; Unigene1388_All; Unigene1456_All; Unigene880_All; Unigene1414_All; Unigene1549_All; Unigene954_All; Unigene527_All; Unigene293_All; Unigene1227_All; Unigene1514_All; Unigene611_All; Unigene803_All; Unigene597_All; Unigene670_All; Unigene1469_All; Unigen…
localization	20	Unigene1378_All; Unigene1388_All; Unigene1456_All; Unigene880_All; Unigene293_All; Unigene1700_All; Unigene594_All; Unigene1242_All; Unigene1486_All; Unigene591_All; Unigene889_All; Unigene180_All; Unigene912_All; Unigene1145_All; Unigene907_All; Unigene541_All; Unigene420_All; Unigene1413_All; Unigene53_All; Unigene818_All;
metabolic process	76	Unigene1313_All; Unigene353_All; Unigene467_All; Unigene652_All; Unigene1700_All; Unigene594_All; Unigene889_All; Unigene192_All; Unigene830_All; Unigene655_All; Unigene1414_All; Unigene1549_All; Unigene954_All; Unigene527_All; Unigene1227_All; Unigene1514_All; Unigene611_All; Unigene803_All; Unigene597_All; Unigene670_All; Unigene1469_All; Unigene432_All; Unigene736_All; CL26.Contig1_All; Unigen…
negative regulation of biological process	1	Unigene1802_All;
regulation of biological process	13	Unigene1414_All; Unigene1549_All; Unigene954_All; Unigene458_All; Unigene1469_All; Unigene432_All; Unigene778_All; Unigene1802_All; CL27.Contig2_All; Unigene1514_All; Unigene1582_All; Unigene597_All; Unigene670_All;
response to stimulus	9	Unigene1469_All; Unigene432_All; Unigene778_All; Unigene611_All; Unigene803_All; Unigene830_All; Unigene675_All; Unigene1802_All; Unigene1700_All;
signaling	3	Unigene1469_All; Unigene432_All; Unigene778_All;
single-organism process	63	Unigene1700_All; Unigene594_All; Unigene889_All; Unigene655_All; Unigene1378_All; Unigene1388_All; Unigene1456_All; Unigene880_All; Unigene293_All; Unigene1227_All; Unigene1514_All; Unigene597_All; Unigene670_All; Unigene1242_All; Unigene1486_All; Unigene591_All; Unigene842_All; Unigene231_All; Unigene117_All; Unigene519_All; Unigene467_All; Unigene458_All; Unigene180_All; Unigene1054_All; Unigen…
cellular component
cell	32	Unigene1070_All; Unigene577_All; Unigene117_All; Unigene1188_All; Unigene1486_All; Unigene1535_All; Unigene1700_All; Unigene53_All; Unigene675_All; CL26.Contig1_All; Unigene1168_All; Unigene1227_All; Unigene1318_All; Unigene1514_All; Unigene1582_All; Unigene231_All; Unigene249_All; Unigene458_All; Unigene467_All; Unigene519_All; Unigene524_All; Unigene554_All; Unigene564_All; Unigene597_All; Unig…
cell part	32	Unigene1070_All; Unigene577_All; Unigene117_All; Unigene1188_All; Unigene1486_All; Unigene1535_All; Unigene1700_All; Unigene53_All; Unigene675_All; CL26.Contig1_All; Unigene1168_All; Unigene1227_All; Unigene1318_All; Unigene1514_All; Unigene1582_All; Unigene231_All; Unigene249_All; Unigene458_All; Unigene467_All; Unigene519_All; Unigene524_All; Unigene554_All; Unigene564_All; Unigene597_All; Unig…
collagen trimer	1	Unigene179_All;
macromolecular complex	6	Unigene577_All; Unigene675_All; Unigene179_All; Unigene192_All; Unigene293_All; Unigene554_All;
membrane	24	Unigene117_All; Unigene1188_All; Unigene1486_All; Unigene1535_All; Unigene1700_All; Unigene53_All; Unigene1145_All; Unigene1673_All; Unigene420_All; Unigene541_All; Unigene953_All; Unigene1378_All; Unigene1388_All; Unigene1456_All; Unigene1469_All; Unigene33_All; Unigene594_All; Unigene72_All; Unigene778_All; Unigene818_All; Unigene880_All; Unigene889_All; Unigene912_All; Unigene293_All;
membrane part	19	Unigene117_All; Unigene1188_All; Unigene1378_All; Unigene1388_All; Unigene1456_All; Unigene1469_All; Unigene1486_All; Unigene1535_All; Unigene1700_All; Unigene33_All; Unigene53_All; Unigene594_All; Unigene72_All; Unigene778_All; Unigene818_All; Unigene880_All; Unigene889_All; Unigene912_All; Unigene293_All;
nucleoid	1	Unigene1054_All;
organelle	2	Unigene577_All; Unigene117_All;
organelle part	1	Unigene117_All;
molecular function
binding	70	Unigene524_All; Unigene1070_All; Unigene197_All; Unigene458_All; Unigene564_All; Unigene220_All; Unigene554_All; Unigene611_All; Unigene933_All; Unigene1584_All; Unigene1678_All; Unigene249_All; Unigene789_All; Unigene937_All; Unigene1639_All; Unigene192_All; Unigene1054_All; Unigene1085_All; Unigene1168_All; Unigene1227_All; Unigene1318_All; Unigene1378_All; Unigene1388_All; Unigene1456_All; Uni…
catalytic activity	92	Unigene835_All; Unigene5_All; Unigene652_All; Unigene933_All; Unigene1242_All; Unigene1322_All; Unigene304_All; Unigene675_All; Unigene1168_All; Unigene825_All; Unigene577_All; Unigene981_All; Unigene72_All; Unigene197_All; Unigene477_All; Unigene524_All; Unigene830_All; Unigene1678_All; Unigene377_All; Unigene937_All; Unigene180_All; Unigene380_All; Unigene179_All; Unigene1582_All; Unigene1514_A…
electron carrier activity	2	Unigene1068_All; Unigene1504_All;
molecular transducer activity	3	Unigene1469_All; Unigene432_All; Unigene778_All;
nucleic acid binding transcription factor activity	3	Unigene1414_All; Unigene1549_All; Unigene954_All;
receptor activity	3	Unigene1469_All; Unigene432_All; Unigene778_All;
transporter activity	18	Unigene1700_All; Unigene1242_All; Unigene1486_All; Unigene420_All; Unigene889_All; Unigene594_All; Unigene1413_All; Unigene53_All; Unigene1456_All; Unigene880_All; Unigene1145_All; Unigene1378_All; Unigene1388_All; Unigene541_All; Unigene912_All; Unigene293_All; Unigene591_All; Unigene818_All;

## Sheet: Sheet2
Protein ID	Biological Process	Molecular Function	Cellular Component
CL26.Contig1_All	GO:0006400//tRNA modification; GO:0032259//methylation	GO:0052906//tRNA (guanine(37)-N(1))-methyltransferase activity; GO:0003723//RNA binding	GO:0005737//cytoplasm
CL27.Contig2_All	GO:0032775//DNA methylation on adenine	GO:0009007//site-specific DNA-methyltransferase (adenine-specific) activity; GO:0003677//DNA binding; GO:0008170//N-methyltransferase activity
Unigene1026_All		GO:0016829//lyase activity
Unigene1054_All	GO:0030261//chromosome condensation; GO:0006200//ATP catabolic process; GO:0007059//chromosome segregation	GO:0003677//DNA binding; GO:0005524//ATP binding; GO:0016887//ATPase activity	GO:0009295//nucleoid
Unigene1068_All	GO:0055114//oxidation-reduction process	GO:0051537//2 iron, 2 sulfur cluster binding;GO:0046872//metal ion binding; GO:0016491//oxidoreductase activity; GO:0009055//electron carrier activity
Unigene1070_All	GO:0007155//cell adhesion	GO:0005518//collagen binding	GO:0005618//cell wall
Unigene1085_All	GO:0006200//ATP catabolic process	GO:0016887//ATPase activity; GO:0005524//ATP binding
Unigene1145_All	GO:0035429//gluconate transmembrane transport	GO:0015128//gluconate transmembrane transporter activity	GO:0016020//membrane
Unigene1159_All	GO:0009253//peptidoglycan catabolic process	GO:0008745//N-acetylmuramoyl-L-alanine amidase activity
Unigene1168_All	GO:0006420//arginyl-tRNA aminoacylation; GO:0006426//glycyl-tRNA aminoacylation	GO:0046872//metal ion binding; GO:0005524//ATP binding; GO:0008081//phosphoric diester hydrolase activity; GO:0004814//arginine-tRNA ligase activity; GO:0004820//glycine-tRNA ligase activity	GO:0005737//cytoplasm
Unigene117_All	GO:0000917//barrier septum assembly; GO:0000921//septin ring assembly; GO:0007049//cell cycle		GO:0005886//plasma membrane; GO:0016021//integral component of membrane; GO:0005940//septin ring
Unigene1188_All	GO:0008654//phospholipid biosynthetic process	GO:0016787//hydrolase activity; GO:0016780//phosphotransferase activity, for other substituted phosphate groups	GO:0016021//integral component of membrane; GO:0005886//plasma membrane
Unigene1213_All		GO:0043565//sequence-specific DNA binding
Unigene1227_All	GO:0006435//threonyl-tRNA aminoacylation	GO:0046872//metal ion binding; GO:0004829//threonine-tRNA ligase activity; GO:0016787//hydrolase activity; GO:0005524//ATP binding	GO:0005737//cytoplasm
Unigene1242_All	GO:0009401//phosphoenolpyruvate-dependent sugar phosphotransferase system	GO:0005351//sugar:proton symporter activity; GO:0016740//transferase activity
Unigene124_All	GO:0055114//oxidation-reduction process	GO:0008888//glycerol dehydrogenase [NAD+] activity; GO:0046872//metal ion binding
Unigene1276_All		GO:0043565//sequence-specific DNA binding
Unigene1287_All	GO:0006396//RNA processing; GO:0001510//RNA methylation	GO:0003723//RNA binding;GO:0008173//RNA methyltransferase activity
Unigene1313_All	GO:0008152//metabolic process	GO:0016787//hydrolase activity; GO:0000287//magnesium ion binding; GO:0030976//thiamine pyrophosphate binding
Unigene1318_All	GO:0006419//alanyl-tRNA aminoacylation	GO:0004813//alanine-tRNA ligase activity; GO:0046872//metal ion binding; GO:0005524//ATP binding; GO:0000049//tRNA binding	GO:0005737//cytoplasm
Unigene1322_All		GO:0016884//carbon-nitrogen ligase activity, with glutamine as amido-N-donor; GO:0016740//transferase activity; GO:0004040//amidase activity
Unigene1378_All	GO:0055085//transmembrane transport; GO:0006200//ATP catabolic process	GO:0042626//ATPase activity, coupled to transmembrane movement of substances; GO:0005524//ATP binding	GO:0016021//integral component of membrane
Unigene1388_All	GO:0055085//transmembrane transport; GO:0006200//ATP catabolic process	GO:0042626//ATPase activity, coupled to transmembrane movement of substances; GO:0005524//ATP binding	GO:0016021//integral component of membrane
Unigene1413_All	GO:0006810//transport	GO:0005215//transporter activity
Unigene1414_All	GO:0006014//D-ribose metabolic process; GO:0016310//phosphorylation; GO:0006355//regulation of transcription, DNA-templated	GO:0004747//ribokinase activity; GO:0003700//sequence-specific DNA binding transcription factor activity; GO:0003677//DNA binding	GO:0005622//intracellular
Unigene1456_All	GO:0055085//transmembrane transport; GO:0006200//ATP catabolic process	GO:0008559//xenobiotic-transporting ATPase activity; GO:0005524//ATP binding	GO:0016021//integral component of membrane
Unigene1469_All	GO:0023014//signal transduction by phosphorylation; GO:0000160//phosphorelay signal transduction system; GO:0018106//peptidyl-histidine phosphorylation	GO:0000155//phosphorelay sensor kinase activity; GO:0005524//ATP binding	GO:0016021//integral component of membrane
Unigene1486_All	GO:0016310//phosphorylation; GO:0009401//phosphoenolpyruvate-dependent sugar phosphotransferase system	GO:0016301//kinase activity; GO:0005351//sugar:proton symporter activity; GO:0008982//protein-N(PI)-phosphohistidine-sugar phosphotransferase activity	GO:0005886//plasma membrane; GO:0016021//integral component of membrane
Unigene1504_All	GO:0055114//oxidation-reduction process	GO:0051537//2 iron, 2 sulfur cluster binding; GO:0046872//metal ion binding; GO:0016491//oxidoreductase activity; GO:0009055//electron carrier activity
Unigene1514_All	GO:0006438//valyl-tRNA aminoacylation; GO:0006450//regulation of translational fidelity	GO:0004832//valine-tRNA ligase activity; GO:0002161//aminoacyl-tRNA editing activity; GO:0005524//ATP binding	GO:0005737//cytoplasm
Unigene1535_All	GO:0008654//phospholipid biosynthetic process	GO:0016787//hydrolase activity; GO:0016780//phosphotransferase activity, for other substituted phosphate groups	GO:0016021//integral component of membrane; GO:0005886//plasma membrane
Unigene1549_All	GO:0005975//carbohydrate metabolic process; GO:0006355//regulation of transcription, DNA-templated	GO:0003700//sequence-specific DNA binding transcription factor activity; GO:0030246//carbohydrate binding
Unigene1582_All	GO:0006450//regulation of translational fidelity; GO:0006429//leucyl-tRNA aminoacylation	GO:0002161//aminoacyl-tRNA editing activity; GO:0004823//leucine-tRNA ligase activity; GO:0005524//ATP binding	GO:0005737//cytoplasm
Unigene1584_All	GO:0055114//oxidation-reduction process	GO:0000166//nucleotide binding; GO:0008270//zinc ion binding; GO:0004022//alcohol dehydrogenase (NAD) activity
Unigene1639_All	GO:0005975//carbohydrate metabolic process	GO:0043169//cation binding; GO:0008706//6-phospho-beta-glucosidase activity
Unigene1673_All		GO:0047355//CDP-glycerol glycerophosphotransferase activity	GO:0016020//membrane
Unigene1678_All		GO:0000166//nucleotide binding; GO:0017111//nucleoside-triphosphatase activity
Unigene1700_All	GO:0006754//ATP biosynthetic process; GO:0060003//copper ion export; GO:0046686//response to cadmium ion	GO:0008551//cadmium-exporting ATPase activity; GO:0004008//copper-exporting ATPase activity; GO:0046872//metal ion binding; GO:0005524//ATP binding; GO:0005261//cation channel activity; GO:0015297//antiporter activity	GO:0016021//integral component of membrane; GO:0005886//plasma membrane
Unigene170_All		GO:0008080//N-acetyltransferase activity
Unigene179_All	GO:0006508//proteolysis	GO:0008233//peptidase activity	GO:0005581//collagen trimer
Unigene1802_All	GO:0045892//negative regulation of transcription, DNA-templated; GO:0046685//response to arsenic-containing substance	GO:0003677//DNA binding
Unigene180_All	GO:0006814//sodium ion transport	GO:0018801//glutaconyl-CoA decarboxylase activity; GO:0008948//oxaloacetate decarboxylase activity
Unigene192_All	GO:0046167//glycerol-3-phosphate biosynthetic process; GO:0005975//carbohydrate metabolic process; GO:0008654//phospholipid biosynthetic process; GO:0046168//glycerol-3-phosphate catabolic process; GO:0006650//glycerophospholipid metabolic process; GO:0055114//oxidation-reduction process	GO:0051287//NAD binding; GO:0047952//glycerol-3-phosphate dehydrogenase [NAD(P)+] activity; GO:0004367//glycerol-3-phosphate dehydrogenase [NAD+] activity	GO:0009331//glycerol-3-phosphate dehydrogenase complex
Unigene197_All	GO:0055114//oxidation-reduction process	GO:0050660//flavin adenine dinucleotide binding; GO:0003954//NADH dehydrogenase activity
Unigene20_All	GO:0006213//pyrimidine nucleoside metabolic process; GO:0006206//pyrimidine nucleobase metabolic process	GO:0009032//thymidine phosphorylase activity; GO:0016154//pyrimidine-nucleoside phosphorylase activity
Unigene220_All		GO:0003676//nucleic acid binding; GO:0016779//nucleotidyltransferase activity
Unigene221_All		GO:0016829//lyase activity
Unigene231_All	GO:0006414//translational elongation; GO:0006184//GTP catabolic process	GO:0003746//translation elongation factor activity; GO:0003924//GTPase activity; GO:0005525//GTP binding	GO:0005737//cytoplasm
Unigene249_All	GO:0044262//cellular carbohydrate metabolic process; GO:0006096//glycolytic process; GO:0055114//oxidation-reduction process	GO:0004459//L-lactate dehydrogenase activity; GO:0000166//nucleotide binding	GO:0005737//cytoplasm
Unigene279_All	GO:0055114//oxidation-reduction process	GO:0008888//glycerol dehydrogenase [NAD+] activity; GO:0046872//metal ion binding
Unigene293_All	GO:0015991//ATP hydrolysis coupled proton transport	GO:0016787//hydrolase activity; GO:0015078//hydrogen ion transmembrane transporter activity	GO:0033177//proton-transporting two-sector ATPase complex, proton-transporting domain
Unigene295_All	GO:0009987//cellular process	GO:0004177//aminopeptidase activity
Unigene304_All		GO:0016740//transferase activity
Unigene332_All		GO:0004721//phosphoprotein phosphatase activity
Unigene33_All	GO:0006508//proteolysis	GO:0008236//serine-type peptidase activity	GO:0016021//integral component of membrane
Unigene350_All		GO:0043565//sequence-specific DNA binding
Unigene353_All	GO:0008152//metabolic process	GO:0050182//phosphate butyryltransferase activity
Unigene36_All		GO:0016787//hydrolase activity
Unigene377_All	GO:0042254//ribosome biogenesis	GO:0017111//nucleoside-triphosphatase activity; GO:0005525//GTP binding
Unigene380_All	GO:0006508//proteolysis	GO:0004222//metalloendopeptidase activity; GO:0008270//zinc ion binding
Unigene40_All		GO:0003677//DNA binding
Unigene420_All	GO:0071805//potassium ion transmembrane transport	GO:0005267//potassium channel activity	GO:0016020//membrane
Unigene430_All	GO:0006094//gluconeogenesis	GO:0003941//L-serine ammonia-lyase activity
Unigene432_All	GO:0023014//signal transduction by phosphorylation; GO:0000160//phosphorelay signal transduction system; GO:0018106//peptidyl-histidine phosphorylation	GO:0000155//phosphorelay sensor kinase activity; GO:0005524//ATP binding
Unigene458_All	GO:0045454//cell redox homeostasis; GO:0055114//oxidation-reduction process	GO:0050660//flavin adenine dinucleotide binding; GO:0004148//dihydrolipoyl dehydrogenase activity	GO:0005737//cytoplasm
Unigene467_All	GO:0009399//nitrogen fixation; GO:0006542//glutamine biosynthetic process	GO:0004356//glutamate-ammonia ligase activity	GO:0005737//cytoplasm
Unigene477_All	GO:0055114//oxidation-reduction process	GO:0008998//ribonucleoside-triphosphate reductase activity
Unigene496_All	GO:0009058//biosynthetic process	GO:0008765//UDP-N-acetylmuramoylalanyl-D-glutamate-2,6-diaminopimelate ligase activity; GO:0005524//ATP binding
Unigene519_All	GO:0006541//glutamine metabolic process; GO:0016051//carbohydrate biosynthetic process	GO:0004360//glutamine-fructose-6-phosphate transaminase (isomerizing) activity; GO:0030246//carbohydrate binding	GO:0005737//cytoplasm
Unigene524_All	GO:0019877//diaminopimelate biosynthetic process; GO:0055114//oxidation-reduction process	GO:0070402//NADPH binding; GO:0008839//4-hydroxy-tetrahydrodipicolinate reductase	GO:0005737//cytoplasm
Unigene527_All	GO:0006096//glycolytic process; GO:0030388//fructose 1,6-bisphosphate metabolic process	GO:0004332//fructose-bisphosphate aldolase activity; GO:0008270//zinc ion binding
Unigene53_All	GO:0006810//transport	GO:0005215//transporter activity	GO:0016021//integral component of membrane; GO:0005886//plasma membrane; GO:0030288//outer membrane-bounded periplasmic space
Unigene541_All	GO:0006817//phosphate ion transport	GO:0005315//inorganic phosphate transmembrane transporter activity	GO:0016020//membrane
Unigene554_All	GO:0090305//nucleic acid phosphodiester bond hydrolysis; GO:0006308//DNA catabolic process	GO:0003676//nucleic acid binding; GO:0008855//exodeoxyribonuclease VII activity	GO:0005737//cytoplasm; GO:0009318//exodeoxyribonuclease VII complex
Unigene564_All	GO:0002098//tRNA wobble uridine modification; GO:0055114//oxidation-reduction process	GO:0050660//flavin adenine dinucleotide binding	GO:0005737//cytoplasm
Unigene577_All	GO:0006479//protein methylation	GO:0008276//protein methyltransferase activity	GO:0005840//ribosome
Unigene591_All	GO:0009401//phosphoenolpyruvate-dependent sugar phosphotransferase system	GO:0008982//protein-N(PI)-phosphohistidine-sugar phosphotransferase activity
Unigene594_All	GO:0006754//ATP biosynthetic process; GO:0060003//copper ion export	GO:0004008//copper-exporting ATPase activity; GO:0046872//metal ion binding; GO:0005524//ATP binding	GO:0016021//integral component of membrane
Unigene597_All	GO:0006428//isoleucyl-tRNA aminoacylation; GO:0006450//regulation of translational fidelity	GO:0004822//isoleucine-tRNA ligase activity; GO:0002161//aminoacyl-tRNA editing activity; GO:0008270//zinc ion binding; GO:0005524//ATP binding	GO:0005737//cytoplasm
Unigene5_All	GO:0016310//phosphorylation; GO:0015969//guanosine tetraphosphate metabolic process	GO:0008728//GTP diphosphokinase activity; GO:0016301//kinase activity
Unigene604_All		GO:0004427//inorganic diphosphatase activity; GO:0030145//manganese ion binding	GO:0005737//cytoplasm
Unigene611_All	GO:0090305//nucleic acid phosphodiester bond hydrolysis; GO:0006310//DNA recombination; GO:0006281//DNA repair	GO:0003676//nucleic acid binding; GO:0004518//nuclease activity	GO:0005737//cytoplasm
Unigene621_All		GO:0005524//ATP binding
Unigene648_All	GO:0006200//ATP catabolic process	GO:0016887//ATPase activity; GO:0005524//ATP binding
Unigene652_All	GO:0006402//mRNA catabolic process; GO:0006396//RNA processing	GO:0000175//3'-5'-exoribonuclease activity; GO:0003723//RNA binding; GO:0004654//polyribonucleotide nucleotidyltransferase activity	GO:0005737//cytoplasm
Unigene655_All	GO:0005978//glycogen biosynthetic process	GO:0004135//amylo-alpha-1,6-glucosidase activity
Unigene670_All	GO:0006428//isoleucyl-tRNA aminoacylation; GO:0006450//regulation of translational fidelity	GO:0004822//isoleucine-tRNA ligase activity; GO:0002161//aminoacyl-tRNA editing activity; GO:0008270//zinc ion binding; GO:0005524//ATP binding	GO:0005737//cytoplasm
Unigene675_All	GO:0009432//SOS response; GO:0090305//nucleic acid phosphodiester bond hydrolysis; GO:0006289//nucleotide-excision repair	GO:0009381//excinuclease ABC activity; GO:0003677//DNA binding	GO:0005737//cytoplasm; GO:0009380//excinuclease repair complex
Unigene678_All	GO:0006508//proteolysis	GO:0008237//metallopeptidase activity; GO:0016805//dipeptidase activity; GO:0009014//succinyl-diaminopimelate desuccinylase activity; GO:0008270//zinc ion binding
Unigene685_All	GO:0009058//biosynthetic process	GO:0030170//pyridoxal phosphate binding; GO:0004021//L-alanine:2-oxoglutarate aminotransferase activity; GO:0009042//valine-pyruvate transaminase activity; GO:0004069//L-aspartate:2-oxoglutarate aminotransferase activity; GO:0080130//L-phenylalanine:2-oxoglutarate aminotransferase activity
Unigene6_All	GO:0006508//proteolysis	GO:0009014//succinyl-diaminopimelate desuccinylase activity; GO:0008237//metallopeptidase activity
Unigene704_All		GO:0016884//carbon-nitrogen ligase activity, with glutamine as amido-N-donor; GO:0004040//amidase activity
Unigene72_All		GO:0004659//prenyltransferase activity	GO:0016021//integral component of membrane
Unigene736_All	GO:0006139//nucleobase-containing compound metabolic process	GO:0003887//DNA-directed DNA polymerase activity; GO:0003677//DNA binding; GO:0004003//ATP-dependent DNA helicase activity; GO:0005524//ATP binding
Unigene778_All	GO:0023014//signal transduction by phosphorylation; GO:0000160//phosphorelay signal transduction system	GO:0000155//phosphorelay sensor kinase activity; GO:0005524//ATP binding	GO:0016021//integral component of membrane
Unigene789_All	GO:0006520//cellular amino acid metabolic process; GO:0055114//oxidation-reduction process	GO:0000166//nucleotide binding; GO:0016639//oxidoreductase activity, acting on the CH-NH2 group of donors, NAD or NADP as acceptor
Unigene803_All	GO:0006310//DNA recombination; GO:0006281//DNA repair	GO:0005524//ATP binding
Unigene818_All	GO:0015803//branched-chain amino acid transport	GO:0015658//branched-chain amino acid transmembrane transporter activity	GO:0016021//integral component of membrane
Unigene825_All	GO:0006508//proteolysis	GO:0009002//serine-type D-Ala-D-Ala carboxypeptidase activity
Unigene830_All	GO:0006260//DNA replication; GO:0006281//DNA repair	GO:0046872//metal ion binding; GO:0003911//DNA ligase (NAD+) activity; GO:0003677//DNA binding
Unigene835_All	GO:0046417//chorismate metabolic process	GO:0008925//maltose O-acetyltransferase activity; GO:0004106//chorismate mutase activity
Unigene83_All	GO:0055114//oxidation-reduction process; GO:0006163//purine nucleotide metabolic process	GO:0003920//GMP reductase activity
Unigene842_All	GO:0006556//S-adenosylmethionine biosynthetic process; GO:0006730//one-carbon metabolic process	GO:0004478//methionine adenosyltransferase activity; GO:0005524//ATP binding; GO:0000287//magnesium ion binding	GO:0005737//cytoplasm
Unigene880_All	GO:0055085//transmembrane transport; GO:0006200//ATP catabolic process	GO:0008559//xenobiotic-transporting ATPase activity; GO:0005524//ATP binding	GO:0016021//integral component of membrane
Unigene889_All	GO:0070588//calcium ion transmembrane transport; GO:0006754//ATP biosynthetic process	GO:0005388//calcium-transporting ATPase activity; GO:0046872//metal ion binding; GO:0005524//ATP binding	GO:0016021//integral component of membrane
Unigene907_All	GO:0015031//protein transport; GO:0051262//protein tetramerization	GO:0051082//unfolded protein binding
Unigene912_All	GO:0003333//amino acid transmembrane transport	GO:0015171//amino acid transmembrane transporter activity	GO:0016021//integral component of membrane
Unigene922_All	GO:0019752//carboxylic acid metabolic process	GO:0030170//pyridoxal phosphate binding; GO:0004837//tyrosine decarboxylase activity; GO:0050174//phenylalanine decarboxylase activity
Unigene933_All	GO:0032259//methylation	GO:0003676//nucleic acid binding; GO:0008168//methyltransferase activity
Unigene937_All		GO:0000166//nucleotide binding; GO:0017111//nucleoside-triphosphatase activity
Unigene953_All			GO:0016020//membrane
Unigene954_All	GO:0006355//regulation of transcription, DNA-templated	GO:0003700//sequence-specific DNA binding transcription factor activity; GO:0003677//DNA binding	GO:0005622//intracellular
Unigene981_All		GO:0004519//endonuclease activity; GO:0004527//exonuclease activity
