# Supplementary material for: Quantitative Proteomics Analysis of Membrane Proteins in Enterococcus faecalis With Low-Level Linezolid-Resistance
Source: Front Microbiol. 2018 Jul 27;9:1698. doi: 10.3389/fmicb.2018.01698 (PMC6072972; doi:10.3389/fmicb.2018.01698)
Supplement: TABLE S3 — Information of COG analysis. [file Table_3.xlsx]

## Sheet: Sheet1
Supplementary Table S3: Information of COG analysis
COG terms for identified proteins
Code	Functional Categories	Protein Count	Proteins
C	Energy production and conversion	56	Unigene1504_All;Unigene604_All;Unigene124_All;Unigene293_All;Unigene192_All;Unigene458_All;Unigene1584_All;Unigene197_All;Unigene249_All;Unigene279_All;Unigene353_All;Unigene1068_All;Unigene180_All;Unigene282_All;Unigene165_All;Unigene1075_All;Unigene1686_All;Unigene31_All;Unigene1021_All;Unigene198_All;Unigene98_All;Unigene457_All;Unigene1074_All;Unigene1448_All;Unigene1207_All;Unigene800_All;Un…
D	Cell cycle control, cell division, chromosome partitioning	22	Unigene754_All;Unigene117_All;Unigene1_All;CL28.Contig2_All;Unigene1006_All;;Unigene762_All;Unigene381_All;Unigene744_All;Unigene371_All;Unigene475_All;Unigene28_All;Unigene298_All;Unigene478_All;Unigene646_All;Unigene1630_All;Unigene732_All;Unigene700_All;Unigene288_All;Unigene24_All;Unigene305_All
E	Amino acid transport and metabolism	87	Unigene835_All;Unigene53_All;Unigene6_All;Unigene524_All;Unigene818_All;Unigene789_All;Unigene1413_All;Unigene467_All;Unigene380_All;Unigene685_All;Unigene912_All;Unigene678_All;Unigene430_All;Unigene295_All;Unigene922_All;Unigene573_All;Unigene817_All;Unigene62_All;Unigene1285_All;Unigene101_All;Unigene1252_All;Unigene1475_All;Unigene177_All;Unigene470_All;Unigene826_All;Unigene643_All;Unigene14…
F	Nucleotide transport and metabolism	42	Unigene83_All;Unigene20_All;Unigene36_All;Unigene621_All;Unigene477_All;Unigene935_All;Unigene355_All;Unigene814_All;Unigene596_All;Unigene1238_All;Unigene483_All;Unigene206_All;Unigene767_All;Unigene561_All;CL31.Contig2_All;Unigene158_All;Unigene938_All;Unigene1457_All;Unigene1065_All;Unigene162_All;Unigene138_All;Unigene740_All;Unigene347_All;Unigene1426_All;Unigene828_All;Unigene46_All;Unigene…
G	Carbohydrate transport and metabolism	124	Unigene1242_All;Unigene1609_All;Unigene527_All;Unigene655_All;Unigene1639_All;Unigene304_All;Unigene621_All;Unigene1486_All;Unigene1145_All;Unigene591_All;Unigene1313_All;Unigene1525_All;Unigene1785_All;Unigene770_All;CL17.Contig1_All;Unigene289_All;Unigene627_All;Unigene1339_All;Unigene1461_All;Unigene1546_All;Unigene1373_All;Unigene1493_All;Unigene1320_All;Unigene427_All;CL3.Contig1_All;Unigene…
H	Coenzyme transport and metabolism	47	Unigene842_All;Unigene304_All;Unigene72_All;Unigene127_All;Unigene1048_All;Unigene1809_All;Unigene1060_All;Unigene928_All;Unigene190_All;Unigene1394_All;Unigene472_All;Unigene376_All;Unigene137_All;Unigene23_All;Unigene1534_All;Unigene313_All;Unigene422_All;Unigene876_All;Unigene433_All;Unigene360_All;Unigene228_All;Unigene49_All;Unigene1370_All;Unigene1447_All;Unigene1437_All;Unigene401_All;Unig…
I	Lipid transport and metabolism	45	Unigene659_All;Unigene1188_All;Unigene1673_All;Unigene1535_All;Unigene991_All;Unigene879_All;Unigene631_All;Unigene1221_All;Unigene771_All;Unigene776_All;Unigene801_All;Unigene227_All;Unigene884_All;Unigene1539_All;Unigene1805_All;CL7.Contig1_All;Unigene623_All;CL6.Contig1_All;Unigene150_All;Unigene386_All;Unigene1342_All;Unigene1506_All;Unigene378_All;Unigene1601_All;Unigene725_All;Unigene1055_A…
J	Translation, ribosomal structure and biogenesis	115	Unigene1322_All;Unigene597_All;Unigene170_All;Unigene670_All;Unigene1168_All;Unigene231_All;Unigene933_All;Unigene564_All;Unigene1582_All;Unigene1318_All;Unigene652_All;Unigene1287_All;Unigene577_All;Unigene1227_All;CL26.Contig1_All;Unigene1514_All;Unigene704_All;Unigene941_All;Unigene94_All;Unigene76_All;Unigene673_All;Unigene996_All;Unigene1298_All;Unigene104_All;Unigene1289_All;Unigene759_All;…
K	Transcription	90	Unigene1242_All;Unigene1549_All;Unigene1276_All;Unigene40_All;Unigene1609_All;Unigene497_All;Unigene685_All;Unigene78_All;Unigene5_All;Unigene611_All;Unigene954_All;Unigene118_All;Unigene1414_All;Unigene350_All;Unigene1496_All;Unigene1025_All;Unigene1377_All;Unigene93_All;Unigene61_All;Unigene578_All;Unigene339_All;Unigene1519_All;Unigene1439_All;Unigene973_All;Unigene1464_All;Unigene592_All;Unig…
L	Replication, recombination and repair	72	Unigene736_All;Unigene554_All;Unigene830_All;Unigene675_All;Unigene981_All;Unigene937_All;Unigene803_All;Unigene156_All;Unigene1488_All;Unigene1745_All;Unigene300_All;Unigene126_All;Unigene614_All;Unigene1655_All;Unigene317_All;Unigene921_All;Unigene762_All;Unigene1089_All;Unigene579_All;Unigene918_All;Unigene455_All;Unigene651_All;Unigene788_All;Unigene553_All;Unigene721_All;Unigene9_All;Unigene…
M	Cell wall/membrane/envelope biogenesis	97	Unigene496_All;Unigene423_All;Unigene1159_All;Unigene825_All;Unigene1673_All;Unigene174_All;Unigene519_All;Unigene94_All;Unigene808_All;Unigene956_All;Unigene95_All;Unigene1479_All;Unigene906_All;Unigene663_All;CL3.Contig1_All;CL28.Contig2_All;Unigene1677_All;Unigene1015_All;Unigene217_All;Unigene548_All;Unigene637_All;Unigene1455_All;Unigene1522_All;Unigene567_All;Unigene897_All;Unigene714_All;U…
N	Cell motility	13	Unigene937_All;Unigene580_All;Unigene714_All;Unigene1805_All;Unigene1712_All;Unigene559_All;Unigene1239_All;Unigene881_All;Unigene99_All;Unigene238_All;Unigene701_All;Unigene329_All;Unigene806_All
O	Posttranslational modification, protein turnover, chaperones	46	Unigene179_All;Unigene132_All;Unigene1374_All;Unigene610_All;Unigene821_All;Unigene1686_All;Unigene407_All;Unigene640_All;CL3.Contig1_All;CL28.Contig2_All;Unigene1157_All;CL20.Contig2_All;Unigene791_All;Unigene508_All;Unigene1515_All;Unigene1672_All;Unigene491_All;Unigene446_All;Unigene63_All;Unigene252_All;Unigene745_All;Unigene146_All;Unigene1434_All;Unigene370_All;Unigene735_All;Unigene1724_Al…
P	Inorganic ion transport and metabolism	58	Unigene594_All;Unigene604_All;Unigene889_All;Unigene1474_All;Unigene420_All;Unigene1700_All;Unigene541_All;Unigene625_All;Unigene768_All;Unigene518_All;Unigene839_All;Unigene1502_All;Unigene748_All;Unigene826_All;Unigene1008_All;Unigene603_All;Unigene10_All;Unigene110_All;Unigene3_All;Unigene686_All;Unigene371_All;Unigene815_All;Unigene462_All;Unigene944_All;Unigene1501_All;Unigene415_All;Unigene…
Q	Secondary metabolites biosynthesis, transport and catabolism	18	Unigene221_All;Unigene1060_All;Unigene571_All;Unigene227_All;Unigene1539_All;CL6.Contig1_All;Unigene562_All;Unigene49_All;Unigene1601_All;Unigene35_All;Unigene168_All;Unigene1087_All;Unigene715_All;Unigene807_All;Unigene99_All;Unigene136_All;Unigene334_All;Unigene775_All
R	General function prediction only	112	Unigene835_All;Unigene1609_All;Unigene1054_All;Unigene648_All;Unigene51_All;Unigene338_All;Unigene377_All;Unigene1584_All;Unigene981_All;Unigene621_All;Unigene1145_All;Unigene332_All;Unigene511_All;Unigene814_All;Unigene1060_All;Unigene928_All;Unigene247_All;CL3.Contig1_All;CL28.Contig2_All;Unigene217_All;Unigene813_All;Unigene1041_All;Unigene128_All;CL8.Contig1_All;Unigene147_All;Unigene771_All;…
S	Function unknown	106	Unigene408_All;Unigene532_All;Unigene907_All;Unigene1609_All;Unigene318_All;Unigene1070_All;Unigene785_All;Unigene1156_All;Unigene985_All;Unigene506_All;Unigene36_All;Unigene953_All;Unigene304_All;Unigene1236_All;Unigene1798_All;Unigene127_All;Unigene739_All;Unigene67_All;CL17.Contig1_All;Unigene1799_All;Unigene584_All;Unigene1395_All;Unigene1404_All;Unigene1280_All;Unigene394_All;Unigene299_All;…
T	Signal transduction mechanisms	54	Unigene1242_All;Unigene53_All;Unigene1469_All;Unigene432_All;Unigene78_All;Unigene947_All;Unigene5_All;Unigene621_All;Unigene778_All;Unigene127_All;Unigene1025_All;Unigene1377_All;Unigene1475_All;Unigene339_All;Unigene751_All;Unigene310_All;Unigene1421_All;Unigene316_All;Unigene756_All;Unigene108_All;Unigene560_All;Unigene838_All;Unigene374_All;Unigene525_All;Unigene15_All;Unigene193_All;Unigene4…
U	Intracellular trafficking, secretion, and vesicular transport	9	Unigene33_All;Unigene211_All;Unigene2_All;Unigene157_All;Unigene406_All;Unigene612_All;Unigene99_All;Unigene416_All;Unigene654_All
V	Defense mechanisms	56	Unigene1085_All;Unigene1456_All;Unigene1378_All;Unigene1388_All;CL27.Contig2_All;Unigene880_All;Unigene935_All;Unigene1025_All;Unigene1650_All;Unigene95_All;Unigene1479_All;Unigene513_All;Unigene619_All;Unigene1686_All;Unigene1811_All;Unigene_All;Unigene1006_All;Unigene930_All;;Unigene561_All;CL31.Contig2_All;Unigene283_All;Unigene534_All;Unigene1806_All;Unigene239_All;Unigene1345_All;Unigene1572…
W	Extracellular structures	1	Unigene99_All
X	Mobilome: prophages, transposons	7	Unigene220_All;Unigene1025_All;Unigene1172_All;Unigene1089_All;Unigene1044_All;Unigene1416_All;Unigene1104_All
Z	Cytoskeleton	2	CL13.Contig2_All;Unigene475_All

## Sheet: Sheet2
Protein	Protein or Domain	Score	E-Value	COG ID	Function Description	Code	Functional Categories
Unigene835_All	gi|29374892|ref|NP_814045.1|	579	0	COG1605	Chorismate mutase	E	Amino acid transport and metabolism
Unigene835_All	gi|332685794|ref|YP_004455568.1|	328	9e-112	COG1605	Chorismate mutase	E	Amino acid transport and metabolism
Unigene835_All	gi|352518362|ref|YP_004887679.1|	317	2e-107	COG1605	Chorismate mutase	E	Amino acid transport and metabolism
Unigene835_All	gi|212639042|ref|YP_002315562.1|	226	7e-73	COG0110	Acetyltransferase (isoleucine patch superfamily)	R	General function prediction only
Unigene835_All	gi|16799744|ref|NP_470012.1|	216	6e-69	COG0110	Acetyltransferase (isoleucine patch superfamily)	R	General function prediction only
Unigene835_All	gi|560155314|ref|YP_008848029.1|	215	6e-69	COG0110	Acetyltransferase (isoleucine patch superfamily)	R	General function prediction only
Unigene835_All	gi|16128443|ref|NP_414992.1|	215	6e-69	COG0110	Acetyltransferase (isoleucine patch superfamily)	R	General function prediction only
Unigene835_All	gi|508605489|ref|YP_006991061.2|	215	9e-69	COG0110	Acetyltransferase (isoleucine patch superfamily)	R	General function prediction only
Unigene835_All	gi|157146916|ref|YP_001454235.1|	213	4e-68	COG0110	Acetyltransferase (isoleucine patch superfamily)	R	General function prediction only
Unigene835_All	gi|206577067|ref|YP_002240040.1|	213	9e-68	COG0110	Acetyltransferase (isoleucine patch superfamily)	R	General function prediction only
Unigene1085_All	gi|29377657|ref|NP_816811.1|	142	6e-42	COG1131	ABC-type multidrug transport system, ATPase component	V	Defense mechanisms
Unigene1085_All	gi|508606456|ref|YP_006992308.2|	124	5e-35	COG1131	ABC-type multidrug transport system, ATPase component	V	Defense mechanisms
Unigene1085_All	gi|332685749|ref|YP_004455523.1|	121	6e-34	COG1131	ABC-type multidrug transport system, ATPase component	V	Defense mechanisms
Unigene1085_All	gi|310827672|ref|YP_003960029.1|	110	1e-29	COG1131	ABC-type multidrug transport system, ATPase component	V	Defense mechanisms
Unigene1085_All	gi|16799747|ref|NP_470015.1|	109	3e-29	COG1131	ABC-type multidrug transport system, ATPase component	V	Defense mechanisms
Unigene1085_All	gi|317046952|ref|YP_004114600.1|	94.4	1e-23	COG1131	ABC-type multidrug transport system, ATPase component	V	Defense mechanisms
Unigene1085_All	gi|481850697|ref|YP_007875137.1|	94	2e-23	COG1131	ABC-type multidrug transport system, ATPase component	V	Defense mechanisms
Unigene1085_All	gi|307132164|ref|YP_003884180.1|	93.2	3e-23	COG1131	ABC-type multidrug transport system, ATPase component	V	Defense mechanisms
Unigene1085_All	gi|560154762|ref|YP_008847477.1|	92	9e-23	COG1131	ABC-type multidrug transport system, ATPase component	V	Defense mechanisms
Unigene1085_All	gi|16128120|ref|NP_414669.1|	92	9e-23	COG1131	ABC-type multidrug transport system, ATPase component	V	Defense mechanisms
Unigene496_All	gi|29377072|ref|NP_816226.1|	932	0	COG0770	UDP-N-acetylmuramyl pentapeptide synthase	M	Cell wall/membrane/envelope biogenesis
Unigene496_All	gi|332687011|ref|YP_004456785.1|	746	0	COG0770	UDP-N-acetylmuramyl pentapeptide synthase	M	Cell wall/membrane/envelope biogenesis
Unigene496_All	gi|352516328|ref|YP_004885645.1|	721	0	COG0771	UDP-N-acetylmuramoylalanine-D-glutamate ligase	M	Cell wall/membrane/envelope biogenesis
Unigene496_All	gi|414082879|ref|YP_006991585.1|	601	0	COG0770	UDP-N-acetylmuramyl pentapeptide synthase	M	Cell wall/membrane/envelope biogenesis
Unigene496_All	gi|15673088|ref|NP_267262.1|	580	0	COG0770	UDP-N-acetylmuramyl pentapeptide synthase	M	Cell wall/membrane/envelope biogenesis
Unigene496_All	gi|377809401|ref|YP_005004622.1|	562	0	COG0771	UDP-N-acetylmuramoylalanine-D-glutamate ligase	M	Cell wall/membrane/envelope biogenesis
Unigene496_All	gi|448821872|ref|YP_007415034.1|	553	0	COG0770	UDP-N-acetylmuramyl pentapeptide synthase	M	Cell wall/membrane/envelope biogenesis
Unigene496_All	gi|15675032|ref|NP_269206.1|	550	0	COG0771	UDP-N-acetylmuramoylalanine-D-glutamate ligase	M	Cell wall/membrane/envelope biogenesis
Unigene496_All	gi|15901431|ref|NP_346035.1|	529	0	COG0770	UDP-N-acetylmuramyl pentapeptide synthase	M	Cell wall/membrane/envelope biogenesis
Unigene496_All	gi|326803670|ref|YP_004321488.1|	468	1e-161	COG0770	UDP-N-acetylmuramyl pentapeptide synthase	M	Cell wall/membrane/envelope biogenesis
Unigene1242_All	gi|257785084|ref|YP_003180301.1|	115	1e-32	COG1762	Phosphotransferase system mannitol/fructose-specific IIA domain (Ntr-type)	GT	Carbohydrate transport and metabolism;Signal transduction mechanisms
Unigene1242_All	gi|15612784|ref|NP_241087.1|	109	5e-30	COG1762	Phosphotransferase system mannitol/fructose-specific IIA domain (Ntr-type)	GT	Carbohydrate transport and metabolism;Signal transduction mechanisms
Unigene1242_All	gi|269120080|ref|YP_003308257.1|	104	4e-28	COG1762	Phosphotransferase system mannitol/fructose-specific IIA domain (Ntr-type)	GT	Carbohydrate transport and metabolism;Signal transduction mechanisms
Unigene1242_All	gi|148380108|ref|YP_001254649.1|	98.6	6e-26	COG1762	Phosphotransferase system mannitol/fructose-specific IIA domain (Ntr-type)	GT	Carbohydrate transport and metabolism;Signal transduction mechanisms
Unigene1242_All	gi|317122674|ref|YP_004102677.1|	95.9	1e-24	COG1762	Phosphotransferase system mannitol/fructose-specific IIA domain (Ntr-type)	GT	Carbohydrate transport and metabolism;Signal transduction mechanisms
Unigene1242_All	gi|126701257|ref|YP_001090154.1|	100	3e-24	COG3711	Transcriptional antiterminator	K	Transcription
Unigene1242_All	gi|20806823|ref|NP_621994.1|	94.7	4e-22	COG3711	Transcriptional antiterminator	K	Transcription
Unigene1242_All	gi|332289249|ref|YP_004420101.1|	88.2	8e-22	COG1762	Phosphotransferase system mannitol/fructose-specific IIA domain (Ntr-type)	GT	Carbohydrate transport and metabolism;Signal transduction mechanisms
Unigene1242_All	gi|206895658|ref|YP_002246399.1|	88.2	8e-22	COG1762	Phosphotransferase system mannitol/fructose-specific IIA domain (Ntr-type)	GT	Carbohydrate transport and metabolism;Signal transduction mechanisms
Unigene1242_All	gi|470153172|ref|YP_006281674.1|	88.2	9e-22	COG1762	Phosphotransferase system mannitol/fructose-specific IIA domain (Ntr-type)	GT	Carbohydrate transport and metabolism;Signal transduction mechanisms
Unigene1504_All	gi|29377057|ref|NP_816211.1|	240	2e-74	COG2080	Aerobic-type carbon monoxide dehydrogenase, small subunit, CoxS/CutS family	C	Energy production and conversion
Unigene1504_All	gi|352516812|ref|YP_004886129.1|	191	3e-56	COG2080	Aerobic-type carbon monoxide dehydrogenase, small subunit, CoxS/CutS family	C	Energy production and conversion
Unigene1504_All	gi|374994053|ref|YP_004969552.1|	136	7e-37	COG2080	Aerobic-type carbon monoxide dehydrogenase, small subunit, CoxS/CutS family	C	Energy production and conversion
Unigene1504_All	gi|374315797|ref|YP_005062225.1|	135	1e-36	COG2080	Aerobic-type carbon monoxide dehydrogenase, small subunit, CoxS/CutS family	C	Energy production and conversion
Unigene1504_All	gi|310777927|ref|YP_003966260.1|	131	4e-35	COG2080	Aerobic-type carbon monoxide dehydrogenase, small subunit, CoxS/CutS family	C	Energy production and conversion
Unigene1504_All	gi|257065872|ref|YP_003152128.1|	129	2e-34	COG2080	Aerobic-type carbon monoxide dehydrogenase, small subunit, CoxS/CutS family	C	Energy production and conversion
Unigene1504_All	gi|269798325|ref|YP_003312225.1|	129	3e-34	COG2080	Aerobic-type carbon monoxide dehydrogenase, small subunit, CoxS/CutS family	C	Energy production and conversion
Unigene1504_All	gi|167630682|ref|YP_001681181.1|	129	3e-34	COG2080	Aerobic-type carbon monoxide dehydrogenase, small subunit, CoxS/CutS family	C	Energy production and conversion
Unigene1504_All	gi|374315306|ref|YP_005061734.1|	127	1e-33	COG2080	Aerobic-type carbon monoxide dehydrogenase, small subunit, CoxS/CutS family	C	Energy production and conversion
Unigene1504_All	gi|374996910|ref|YP_004972409.1|	127	1e-33	COG2080	Aerobic-type carbon monoxide dehydrogenase, small subunit, CoxS/CutS family	C	Energy production and conversion
Unigene1322_All	gi|29375331|ref|NP_814485.1|	173	9e-52	COG0154	Asp-tRNAAsn/Glu-tRNAGln amidotransferase A subunit or related amidase	J	Translation, ribosomal structure and biogenesis
Unigene1322_All	gi|260063509|ref|YP_003196589.1|	49.3	9e-07	COG0154	Asp-tRNAAsn/Glu-tRNAGln amidotransferase A subunit or related amidase	J	Translation, ribosomal structure and biogenesis
Unigene408_All	gi|29375672|ref|NP_814826.1|	130	3e-40	COG2155	Uncharacterized membrane protein YuzA, DUF378 family	S	Function unknown
Unigene408_All	gi|332686540|ref|YP_004456314.1|	88.6	2e-23	COG2155	Uncharacterized membrane protein YuzA, DUF378 family	S	Function unknown
Unigene408_All	gi|337278061|ref|YP_004617532.1|	70.1	4e-16	COG2155	Uncharacterized membrane protein YuzA, DUF378 family	S	Function unknown
Unigene408_All	gi|110633830|ref|YP_674038.1|	69.3	7e-16	COG2155	Uncharacterized membrane protein YuzA, DUF378 family	S	Function unknown
Unigene408_All	gi|302392314|ref|YP_003828134.1|	68.6	1e-15	COG2155	Uncharacterized membrane protein YuzA, DUF378 family	S	Function unknown
Unigene408_All	gi|221218308|ref|YP_002524335.1|	68.2	2e-15	COG2155	Uncharacterized membrane protein YuzA, DUF378 family	S	Function unknown
Unigene408_All	gi|15894263|ref|NP_347612.1|	67.4	3e-15	COG2155	Uncharacterized membrane protein YuzA, DUF378 family	S	Function unknown
Unigene408_All	gi|150390098|ref|YP_001320147.1|	65.9	1e-14	COG2155	Uncharacterized membrane protein YuzA, DUF378 family	S	Function unknown
Unigene408_All	gi|459292200|ref|YP_007515357.1|	64.3	5e-14	COG2155	Uncharacterized membrane protein YuzA, DUF378 family	S	Function unknown
Unigene408_All	gi|296133287|ref|YP_003640534.1|	63.5	9e-14	COG2155	Uncharacterized membrane protein YuzA, DUF378 family	S	Function unknown
Unigene594_All	gi|29375460|ref|NP_814614.1|	1434	0	COG2217	Cation transport ATPase	P	Inorganic ion transport and metabolism
Unigene594_All	gi|332687085|ref|YP_004456859.1|	964	0	COG2217	Cation transport ATPase	P	Inorganic ion transport and metabolism
Unigene594_All	gi|508606344|ref|YP_006992182.2|	882	0	COG2217	Cation transport ATPase	P	Inorganic ion transport and metabolism
Unigene594_All	gi|352517822|ref|YP_004887139.1|	877	0	COG2217	Cation transport ATPase	P	Inorganic ion transport and metabolism
Unigene594_All	gi|222150493|ref|YP_002559646.1|	809	0	COG2217	Cation transport ATPase	P	Inorganic ion transport and metabolism
Unigene594_All	gi|377810252|ref|YP_005005473.1|	759	0	COG2217	Cation transport ATPase	P	Inorganic ion transport and metabolism
Unigene594_All	gi|508607190|ref|YP_006993088.2|	753	0	COG2217	Cation transport ATPase	P	Inorganic ion transport and metabolism
Unigene594_All	gi|448819547|ref|YP_007412709.1|	751	0	COG2217	Cation transport ATPase	P	Inorganic ion transport and metabolism
Unigene594_All	gi|257790336|ref|YP_003180942.1|	741	0	COG2217	Cation transport ATPase	P	Inorganic ion transport and metabolism
Unigene594_All	gi|381280325|ref|YP_005353097.1|	737	0	COG2217	Cation transport ATPase	P	Inorganic ion transport and metabolism
Unigene604_All	gi|29376170|ref|NP_815324.1|	625	0	COG1227	Inorganic pyrophosphatase/exopolyphosphatase	CP	Energy production and conversion;Inorganic ion transport and metabolism
Unigene604_All	gi|332686597|ref|YP_004456371.1|	478	2e-170	COG1227	Inorganic pyrophosphatase/exopolyphosphatase	CP	Energy production and conversion;Inorganic ion transport and metabolism
Unigene604_All	gi|352517730|ref|YP_004887047.1|	461	2e-163	COG1227	Inorganic pyrophosphatase/exopolyphosphatase	CP	Energy production and conversion;Inorganic ion transport and metabolism
Unigene604_All	gi|508606508|ref|YP_006992369.2|	440	5e-155	COG1227	Inorganic pyrophosphatase/exopolyphosphatase	CP	Energy production and conversion;Inorganic ion transport and metabolism
Unigene604_All	gi|15901378|ref|NP_345982.1|	420	4e-147	COG1227	Inorganic pyrophosphatase/exopolyphosphatase	CP	Energy production and conversion;Inorganic ion transport and metabolism
Unigene604_All	gi|448821344|ref|YP_007414506.1|	409	9e-143	COG1227	Inorganic pyrophosphatase/exopolyphosphatase	CP	Energy production and conversion;Inorganic ion transport and metabolism
Unigene604_All	gi|15674527|ref|NP_268701.1|	398	2e-138	COG1227	Inorganic pyrophosphatase/exopolyphosphatase	CP	Energy production and conversion;Inorganic ion transport and metabolism
Unigene604_All	gi|408356698|ref|YP_006845229.1|	396	7e-138	COG1227	Inorganic pyrophosphatase/exopolyphosphatase	CP	Energy production and conversion;Inorganic ion transport and metabolism
Unigene604_All	gi|16081107|ref|NP_391935.1|	393	1e-136	COG1227	Inorganic pyrophosphatase/exopolyphosphatase	CP	Energy production and conversion;Inorganic ion transport and metabolism
Unigene604_All	gi|222151897|ref|YP_002561057.1|	387	2e-134	COG1227	Inorganic pyrophosphatase/exopolyphosphatase	CP	Energy production and conversion;Inorganic ion transport and metabolism
Unigene1549_All	gi|29377507|ref|NP_816661.1|	352	9e-124	COG1737	DNA-binding transcriptional regulator, MurR/RpiR family, contains HTH and SIS domains	K	Transcription
Unigene1549_All	gi|508607144|ref|YP_006993042.2|	153	3e-46	COG1737	DNA-binding transcriptional regulator, MurR/RpiR family, contains HTH and SIS domains	K	Transcription
Unigene1549_All	gi|16799602|ref|NP_469870.1|	139	1e-39	COG1737	DNA-binding transcriptional regulator, MurR/RpiR family, contains HTH and SIS domains	K	Transcription
Unigene1549_All	gi|414085567|ref|YP_006994281.1|	139	2e-39	COG1737	DNA-binding transcriptional regulator, MurR/RpiR family, contains HTH and SIS domains	K	Transcription
Unigene1549_All	gi|508607792|ref|YP_006993747.2|	126	1e-34	COG1737	DNA-binding transcriptional regulator, MurR/RpiR family, contains HTH and SIS domains	K	Transcription
Unigene1549_All	gi|15612744|ref|NP_241047.1|	102	1e-25	COG1737	DNA-binding transcriptional regulator, MurR/RpiR family, contains HTH and SIS domains	K	Transcription
Unigene1549_All	gi|16801968|ref|NP_472236.1|	99.8	2e-24	COG1737	DNA-binding transcriptional regulator, MurR/RpiR family, contains HTH and SIS domains	K	Transcription
Unigene1549_All	gi|375010382|ref|YP_004984015.1|	95.9	6e-23	COG1737	DNA-binding transcriptional regulator, MurR/RpiR family, contains HTH and SIS domains	K	Transcription
Unigene1549_All	gi|408356054|ref|YP_006844585.1|	94.7	1e-22	COG1737	DNA-binding transcriptional regulator, MurR/RpiR family, contains HTH and SIS domains	K	Transcription
Unigene1549_All	gi|23098267|ref|NP_691733.1|	88.2	5e-20	COG1737	DNA-binding transcriptional regulator, MurR/RpiR family, contains HTH and SIS domains	K	Transcription
Unigene1276_All	gi|29376160|ref|NP_815314.1|	144	3e-43	COG1396	Transcriptional regulator, contains XRE-family HTH domain	K	Transcription
Unigene1276_All	gi|332686771|ref|YP_004456545.1|	94	1e-23	COG1396	Transcriptional regulator, contains XRE-family HTH domain	K	Transcription
Unigene1276_All	gi|508606547|ref|YP_006992413.2|	54.3	8e-09	COG1396	Transcriptional regulator, contains XRE-family HTH domain	K	Transcription
Unigene1276_All	gi|508607625|ref|YP_006993549.2|	52.4	4e-08	COG1396	Transcriptional regulator, contains XRE-family HTH domain	K	Transcription
Unigene1276_All	gi|508606002|ref|YP_006991738.2|	46.6	5e-06	COG1396	Transcriptional regulator, contains XRE-family HTH domain	K	Transcription
Unigene40_All	gi|29376711|ref|NP_815865.1|	389	7e-139	COG1309	DNA-binding transcriptional regulator, AcrR family	K	Transcription
Unigene40_All	gi|332686293|ref|YP_004456067.1|	262	7e-89	COG1309	DNA-binding transcriptional regulator, AcrR family	K	Transcription
Unigene40_All	gi|352516944|ref|YP_004886261.1|	213	4e-69	COG1309	DNA-binding transcriptional regulator, AcrR family	K	Transcription
Unigene40_All	gi|352516999|ref|YP_004886316.1|	190	3e-60	COG1309	DNA-binding transcriptional regulator, AcrR family	K	Transcription
Unigene40_All	gi|508607418|ref|YP_006993338.2|	181	7e-57	COG1309	DNA-binding transcriptional regulator, AcrR family	K	Transcription
Unigene40_All	gi|508607419|ref|YP_006993339.2|	119	2e-32	COG1309	DNA-binding transcriptional regulator, AcrR family	K	Transcription
Unigene40_All	gi|29376095|ref|NP_815249.1|	102	5e-26	COG1309	DNA-binding transcriptional regulator, AcrR family	K	Transcription
Unigene40_All	gi|218780265|ref|YP_002431583.1|	90.1	5e-21	COG1309	DNA-binding transcriptional regulator, AcrR family	K	Transcription
Unigene40_All	gi|310778287|ref|YP_003966620.1|	88.2	2e-20	COG1309	DNA-binding transcriptional regulator, AcrR family	K	Transcription
Unigene40_All	gi|302671396|ref|YP_003831356.1|	77.4	3e-16	COG1309	DNA-binding transcriptional regulator, AcrR family	K	Transcription
Unigene736_All	gi|29375738|ref|NP_814892.1|	1637	0	COG1199	Rad3-related DNA helicase	L	Replication, recombination and repair
Unigene736_All	gi|352517613|ref|YP_004886930.1|	880	0	COG1199	Rad3-related DNA helicase	L	Replication, recombination and repair
Unigene736_All	gi|508608195|ref|YP_006994192.2|	879	0	COG1199	Rad3-related DNA helicase	L	Replication, recombination and repair
Unigene736_All	gi|16799272|ref|NP_469540.1|	786	0	COG1199	Rad3-related DNA helicase	L	Replication, recombination and repair
Unigene736_All	gi|310826962|ref|YP_003959319.1|	741	0	COG1199	Rad3-related DNA helicase	L	Replication, recombination and repair
Unigene736_All	gi|448820026|ref|YP_007413188.1|	728	0	COG1199	Rad3-related DNA helicase	L	Replication, recombination and repair
Unigene736_All	gi|150391910|ref|YP_001321959.1|	721	0	COG1199	Rad3-related DNA helicase	L	Replication, recombination and repair
Unigene736_All	gi|379011368|ref|YP_005269180.1|	715	0	COG1199	Rad3-related DNA helicase	L	Replication, recombination and repair
Unigene736_All	gi|377810354|ref|YP_005005575.1|	700	0	COG1199	Rad3-related DNA helicase	L	Replication, recombination and repair
Unigene736_All	gi|410662423|ref|YP_006914794.1|	692	0	COG1199	Rad3-related DNA helicase	L	Replication, recombination and repair
Unigene53_All	gi|29375354|ref|NP_814508.1|	461	4e-159	COG0834	ABC-type amino acid transport/signal transduction system, periplasmic component/domain	ET	Amino acid transport and metabolism;Signal transduction mechanisms
Unigene53_All	gi|352517477|ref|YP_004886794.1|	302	3e-97	COG0834	ABC-type amino acid transport/signal transduction system, periplasmic component/domain	ET	Amino acid transport and metabolism;Signal transduction mechanisms
Unigene53_All	gi|15673741|ref|NP_267915.1|	239	4e-73	COG0834	ABC-type amino acid transport/signal transduction system, periplasmic component/domain	ET	Amino acid transport and metabolism;Signal transduction mechanisms
Unigene53_All	gi|15901102|ref|NP_345706.1|	229	2e-69	COG0834	ABC-type amino acid transport/signal transduction system, periplasmic component/domain	ET	Amino acid transport and metabolism;Signal transduction mechanisms
Unigene53_All	gi|16799914|ref|NP_470182.1|	219	1e-67	COG0834	ABC-type amino acid transport/signal transduction system, periplasmic component/domain	ET	Amino acid transport and metabolism;Signal transduction mechanisms
Unigene53_All	gi|414082649|ref|YP_006991352.1|	214	1e-65	COG0834	ABC-type amino acid transport/signal transduction system, periplasmic component/domain	ET	Amino acid transport and metabolism;Signal transduction mechanisms
Unigene53_All	gi|111022633|ref|YP_705605.1|	211	4e-64	COG0834	ABC-type amino acid transport/signal transduction system, periplasmic component/domain	ET	Amino acid transport and metabolism;Signal transduction mechanisms
Unigene53_All	gi|410864702|ref|YP_006979313.1|	206	2e-60	COG0834	ABC-type amino acid transport/signal transduction system, periplasmic component/domain	ET	Amino acid transport and metabolism;Signal transduction mechanisms
Unigene53_All	gi|15675263|ref|NP_269437.1|	204	8e-60	COG0834	ABC-type amino acid transport/signal transduction system, periplasmic component/domain	ET	Amino acid transport and metabolism;Signal transduction mechanisms
Unigene53_All	gi|15893407|ref|NP_346756.1|	198	2e-59	COG0834	ABC-type amino acid transport/signal transduction system, periplasmic component/domain	ET	Amino acid transport and metabolism;Signal transduction mechanisms
Unigene6_All	gi|29377628|ref|NP_816782.1|	766	0	COG0624	Acetylornithine deacetylase/Succinyl-diaminopimelate desuccinylase or related deacylase	E	Amino acid transport and metabolism
Unigene6_All	gi|16799366|ref|NP_469634.1|	403	2e-138	COG0624	Acetylornithine deacetylase/Succinyl-diaminopimelate desuccinylase or related deacylase	E	Amino acid transport and metabolism
Unigene6_All	gi|326803520|ref|YP_004321338.1|	326	8e-108	COG0624	Acetylornithine deacetylase/Succinyl-diaminopimelate desuccinylase or related deacylase	E	Amino acid transport and metabolism
Unigene6_All	gi|326802641|ref|YP_004320459.1|	299	2e-97	COG0624	Acetylornithine deacetylase/Succinyl-diaminopimelate desuccinylase or related deacylase	E	Amino acid transport and metabolism
Unigene6_All	gi|414085382|ref|YP_006994093.1|	277	1e-88	COG0624	Acetylornithine deacetylase/Succinyl-diaminopimelate desuccinylase or related deacylase	E	Amino acid transport and metabolism
Unigene6_All	gi|352517382|ref|YP_004886699.1|	276	2e-88	COG0624	Acetylornithine deacetylase/Succinyl-diaminopimelate desuccinylase or related deacylase	E	Amino acid transport and metabolism
Unigene6_All	gi|116491021|ref|YP_810565.1|	274	2e-87	COG0624	Acetylornithine deacetylase/Succinyl-diaminopimelate desuccinylase or related deacylase	E	Amino acid transport and metabolism
Unigene6_All	gi|352517414|ref|YP_004886731.1|	272	1e-86	COG0624	Acetylornithine deacetylase/Succinyl-diaminopimelate desuccinylase or related deacylase	E	Amino acid transport and metabolism
Unigene6_All	gi|15927582|ref|NP_375115.1|	269	2e-85	COG0624	Acetylornithine deacetylase/Succinyl-diaminopimelate desuccinylase or related deacylase	E	Amino acid transport and metabolism
Unigene6_All	gi|448822249|ref|YP_007415411.1|	266	5e-84	COG0624	Acetylornithine deacetylase/Succinyl-diaminopimelate desuccinylase or related deacylase	E	Amino acid transport and metabolism
Unigene532_All	gi|29375951|ref|NP_815105.1|	347	2e-120	COG0392	Uncharacterized membrane protein YbhN, UPF0104 family	S	Function unknown
Unigene532_All	gi|332686470|ref|YP_004456244.1|	226	2e-72	COG0392	Uncharacterized membrane protein YbhN, UPF0104 family	S	Function unknown
Unigene532_All	gi|352517670|ref|YP_004886987.1|	176	4e-53	COG0392	Uncharacterized membrane protein YbhN, UPF0104 family	S	Function unknown
Unigene532_All	gi|479148951|ref|YP_007779380.1|	90.1	2e-20	COG0392	Uncharacterized membrane protein YbhN, UPF0104 family	S	Function unknown
Unigene532_All	gi|339634297|ref|YP_004725938.1|	57.8	1e-08	COG0392	Uncharacterized membrane protein YbhN, UPF0104 family	S	Function unknown
Unigene532_All	gi|377809908|ref|YP_005005129.1|	53.5	4e-07	COG0392	Uncharacterized membrane protein YbhN, UPF0104 family	S	Function unknown
Unigene532_All	gi|16801759|ref|NP_472027.1|	52.4	1e-06	COG0392	Uncharacterized membrane protein YbhN, UPF0104 family	S	Function unknown
Unigene597_All	gi|29375585|ref|NP_814739.1|	378	4e-125	COG0060	Isoleucyl-tRNA synthetase	J	Translation, ribosomal structure and biogenesis
Unigene597_All	gi|332686281|ref|YP_004456055.1|	273	4e-85	COG0060	Isoleucyl-tRNA synthetase	J	Translation, ribosomal structure and biogenesis
Unigene597_All	gi|508606164|ref|YP_006991960.2|	231	9e-77	COG0060	Isoleucyl-tRNA synthetase	J	Translation, ribosomal structure and biogenesis
Unigene597_All	gi|352516940|ref|YP_004886257.1|	248	6e-76	COG0060	Isoleucyl-tRNA synthetase	J	Translation, ribosomal structure and biogenesis
Unigene597_All	gi|15901494|ref|NP_346098.1|	225	2e-67	COG0060	Isoleucyl-tRNA synthetase	J	Translation, ribosomal structure and biogenesis
Unigene597_All	gi|448821700|ref|YP_007414862.1|	205	5e-60	COG0060	Isoleucyl-tRNA synthetase	J	Translation, ribosomal structure and biogenesis
Unigene597_All	gi|15673845|ref|NP_268020.1|	204	9e-60	COG0060	Isoleucyl-tRNA synthetase	J	Translation, ribosomal structure and biogenesis
Unigene597_All	gi|375008105|ref|YP_004981738.1|	184	1e-52	COG0060	Isoleucyl-tRNA synthetase	J	Translation, ribosomal structure and biogenesis
Unigene597_All	gi|15675414|ref|NP_269588.1|	184	2e-52	COG0060	Isoleucyl-tRNA synthetase	J	Translation, ribosomal structure and biogenesis
Unigene597_All	gi|326803764|ref|YP_004321582.1|	179	5e-51	COG0060	Isoleucyl-tRNA synthetase	J	Translation, ribosomal structure and biogenesis
Unigene907_All	gi|29375336|ref|NP_814490.1|	251	2e-86	COG4835	Uncharacterized protein	S	Function unknown
Unigene907_All	gi|332686171|ref|YP_004455945.1|	152	3e-47	COG4835	Uncharacterized protein	S	Function unknown
Unigene907_All	gi|352517687|ref|YP_004887004.1|	140	2e-42	COG4835	Uncharacterized protein	S	Function unknown
Unigene907_All	gi|15901401|ref|NP_346005.1|	107	2e-29	COG4835	Uncharacterized protein	S	Function unknown
Unigene907_All	gi|15674892|ref|NP_269066.1|	104	4e-28	COG4835	Uncharacterized protein	S	Function unknown
Unigene907_All	gi|15673545|ref|NP_267719.1|	81.6	3e-19	COG4835	Uncharacterized protein	S	Function unknown
Unigene907_All	gi|508605953|ref|YP_006991686.2|	65.5	6e-13	COG4835	Uncharacterized protein	S	Function unknown
Unigene907_All	gi|16799507|ref|NP_469775.1|	52.8	5e-08	COG4835	Uncharacterized protein	S	Function unknown
Unigene889_All	gi|29375457|ref|NP_814611.1|	1150	0	COG0474	Magnesium-transporting ATPase (P-type)	P	Inorganic ion transport and metabolism
Unigene889_All	gi|269120529|ref|YP_003308706.1|	613	0	COG0474	Magnesium-transporting ATPase (P-type)	P	Inorganic ion transport and metabolism
Unigene889_All	gi|508607773|ref|YP_006993715.2|	592	0	COG0474	Magnesium-transporting ATPase (P-type)	P	Inorganic ion transport and metabolism
Unigene889_All	gi|508607148|ref|YP_006993045.2|	577	0	COG0474	Magnesium-transporting ATPase (P-type)	P	Inorganic ion transport and metabolism
Unigene889_All	gi|16799888|ref|NP_470156.1|	560	0	COG0474	Magnesium-transporting ATPase (P-type)	P	Inorganic ion transport and metabolism
Unigene889_All	gi|296112154|ref|YP_003622536.1|	551	0	COG0474	Magnesium-transporting ATPase (P-type)	P	Inorganic ion transport and metabolism
Unigene889_All	gi|20806569|ref|NP_621740.1|	525	2e-176	COG0474	Magnesium-transporting ATPase (P-type)	P	Inorganic ion transport and metabolism
Unigene889_All	gi|114566169|ref|YP_753323.1|	523	7e-176	COG0474	Magnesium-transporting ATPase (P-type)	P	Inorganic ion transport and metabolism
Unigene889_All	gi|433654761|ref|YP_007298469.1|	508	5e-170	COG0474	Magnesium-transporting ATPase (P-type)	P	Inorganic ion transport and metabolism
Unigene889_All	gi|374315304|ref|YP_005061732.1|	489	2e-162	COG0474	Magnesium-transporting ATPase (P-type)	P	Inorganic ion transport and metabolism
Unigene524_All	gi|29376120|ref|NP_815274.1|	533	0	COG0289	Dihydrodipicolinate reductase	E	Amino acid transport and metabolism
Unigene524_All	gi|508606450|ref|YP_006992302.2|	379	1e-132	COG0289	Dihydrodipicolinate reductase	E	Amino acid transport and metabolism
Unigene524_All	gi|15901398|ref|NP_346002.1|	338	8e-117	COG0289	Dihydrodipicolinate reductase	E	Amino acid transport and metabolism
Unigene524_All	gi|448821376|ref|YP_007414538.1|	338	2e-116	COG0289	Dihydrodipicolinate reductase	E	Amino acid transport and metabolism
Unigene524_All	gi|15673543|ref|NP_267717.1|	337	5e-116	COG0289	Dihydrodipicolinate reductase	E	Amino acid transport and metabolism
Unigene524_All	gi|16801087|ref|NP_471355.1|	319	7e-109	COG0289	Dihydrodipicolinate reductase	E	Amino acid transport and metabolism
Unigene524_All	gi|375009242|ref|YP_004982875.1|	297	2e-100	COG0289	Dihydrodipicolinate reductase	E	Amino acid transport and metabolism
Unigene524_All	gi|23099223|ref|NP_692689.1|	294	5e-99	COG0289	Dihydrodipicolinate reductase	E	Amino acid transport and metabolism
Unigene524_All	gi|169827538|ref|YP_001697696.1|	294	6e-99	COG0289	Dihydrodipicolinate reductase	E	Amino acid transport and metabolism
Unigene524_All	gi|386714558|ref|YP_006180881.1|	291	6e-98	COG0289	Dihydrodipicolinate reductase	E	Amino acid transport and metabolism
Unigene170_All	gi|29376249|ref|NP_815403.1|	490	5e-177	COG0456	Ribosomal protein S18 acetylase RimI and related acetyltransferases	J	Translation, ribosomal structure and biogenesis
Unigene170_All	gi|414085761|ref|YP_006994475.1|	94.4	4e-21	COG0456	Ribosomal protein S18 acetylase RimI and related acetyltransferases	J	Translation, ribosomal structure and biogenesis
Unigene170_All	gi|152968046|ref|YP_001363830.1|	70.9	1e-12	COG0456	Ribosomal protein S18 acetylase RimI and related acetyltransferases	J	Translation, ribosomal structure and biogenesis
Unigene170_All	gi|226313383|ref|YP_002773277.1|	62.4	1e-09	COG0456	Ribosomal protein S18 acetylase RimI and related acetyltransferases	J	Translation, ribosomal structure and biogenesis
Unigene170_All	gi|402771466|ref|YP_006591003.1|	55.1	1e-07	COG0456	Ribosomal protein S18 acetylase RimI and related acetyltransferases	J	Translation, ribosomal structure and biogenesis
Unigene170_All	gi|150392404|ref|YP_001322453.1|	54.7	1e-07	COG0456	Ribosomal protein S18 acetylase RimI and related acetyltransferases	J	Translation, ribosomal structure and biogenesis
Unigene170_All	gi|159185779|ref|NP_357094.2|	56.2	1e-07	COG0456	Ribosomal protein S18 acetylase RimI and related acetyltransferases	J	Translation, ribosomal structure and biogenesis
Unigene170_All	gi|89893044|ref|YP_516531.1|	56.2	2e-07	COG0456	Ribosomal protein S18 acetylase RimI and related acetyltransferases	J	Translation, ribosomal structure and biogenesis
Unigene170_All	gi|51243954|ref|YP_063838.1|	53.9	2e-07	COG0456	Ribosomal protein S18 acetylase RimI and related acetyltransferases	J	Translation, ribosomal structure and biogenesis
Unigene170_All	gi|30262104|ref|NP_844481.1|	55.1	4e-07	COG0456	Ribosomal protein S18 acetylase RimI and related acetyltransferases	J	Translation, ribosomal structure and biogenesis
Unigene818_All	gi|29374885|ref|NP_814038.1|	478	5e-169	COG1114	Branched-chain amino acid permeases	E	Amino acid transport and metabolism
Unigene818_All	gi|352518366|ref|YP_004887683.1|	282	5e-92	COG1114	Branched-chain amino acid permeases	E	Amino acid transport and metabolism
Unigene818_All	gi|332685700|ref|YP_004455474.1|	281	1e-91	COG1114	Branched-chain amino acid permeases	E	Amino acid transport and metabolism
Unigene818_All	gi|332685699|ref|YP_004455473.1|	271	7e-88	COG1114	Branched-chain amino acid permeases	E	Amino acid transport and metabolism
Unigene818_All	gi|15925890|ref|NP_373423.1|	266	5e-86	COG1114	Branched-chain amino acid permeases	E	Amino acid transport and metabolism
Unigene818_All	gi|222150300|ref|YP_002559453.1|	260	2e-83	COG1114	Branched-chain amino acid permeases	E	Amino acid transport and metabolism
Unigene818_All	gi|508605681|ref|YP_006991317.2|	248	2e-79	COG1114	Branched-chain amino acid permeases	E	Amino acid transport and metabolism
Unigene818_All	gi|374315299|ref|YP_005061727.1|	244	4e-77	COG1114	Branched-chain amino acid permeases	E	Amino acid transport and metabolism
Unigene818_All	gi|448821722|ref|YP_007414884.1|	230	7e-72	COG1114	Branched-chain amino acid permeases	E	Amino acid transport and metabolism
Unigene818_All	gi|479207139|ref|YP_007835429.1|	213	1e-65	COG1114	Branched-chain amino acid permeases	E	Amino acid transport and metabolism
Unigene789_All	gi|29375982|ref|NP_815136.1|	493	3e-175	COG0334	Glutamate dehydrogenase/leucine dehydrogenase	E	Amino acid transport and metabolism
Unigene789_All	gi|352516993|ref|YP_004886310.1|	381	5e-131	COG0334	Glutamate dehydrogenase/leucine dehydrogenase	E	Amino acid transport and metabolism
Unigene789_All	gi|256827141|ref|YP_003151100.1|	327	4e-110	COG0334	Glutamate dehydrogenase/leucine dehydrogenase	E	Amino acid transport and metabolism
Unigene789_All	gi|15901165|ref|NP_345769.1|	321	2e-107	COG0334	Glutamate dehydrogenase/leucine dehydrogenase	E	Amino acid transport and metabolism
Unigene789_All	gi|479173898|ref|YP_007801881.1|	320	3e-107	COG0334	Glutamate dehydrogenase/leucine dehydrogenase	E	Amino acid transport and metabolism
Unigene789_All	gi|508606289|ref|YP_006992120.2|	320	5e-107	COG0334	Glutamate dehydrogenase/leucine dehydrogenase	E	Amino acid transport and metabolism
Unigene789_All	gi|302335566|ref|YP_003800773.1|	319	1e-106	COG0334	Glutamate dehydrogenase/leucine dehydrogenase	E	Amino acid transport and metabolism
Unigene789_All	gi|332291947|ref|YP_004430556.1|	318	2e-106	COG0334	Glutamate dehydrogenase/leucine dehydrogenase	E	Amino acid transport and metabolism
Unigene789_All	gi|257784414|ref|YP_003179631.1|	318	3e-106	COG0334	Glutamate dehydrogenase/leucine dehydrogenase	E	Amino acid transport and metabolism
Unigene789_All	gi|383754758|ref|YP_005433661.1|	317	4e-106	COG0334	Glutamate dehydrogenase/leucine dehydrogenase	E	Amino acid transport and metabolism
Unigene423_All	gi|29376109|ref|NP_815263.1|	405	8e-145	COG1388	LysM repeat	M	Cell wall/membrane/envelope biogenesis
Unigene423_All	gi|332686549|ref|YP_004456323.1|	118	1e-31	COG1388	LysM repeat	M	Cell wall/membrane/envelope biogenesis
Unigene423_All	gi|29377267|ref|NP_816421.1|	102	4e-24	COG1388	LysM repeat	M	Cell wall/membrane/envelope biogenesis
Unigene1456_All	gi|29376283|ref|NP_815437.1|	498	4e-175	COG1132	ABC-type multidrug transport system, ATPase and permease component	V	Defense mechanisms
Unigene1456_All	gi|414084099|ref|YP_006992807.1|	339	9e-113	COG1132	ABC-type multidrug transport system, ATPase and permease component	V	Defense mechanisms
Unigene1456_All	gi|212639161|ref|YP_002315681.1|	301	4e-98	COG1132	ABC-type multidrug transport system, ATPase and permease component	V	Defense mechanisms
Unigene1456_All	gi|15673255|ref|NP_267429.1|	300	2e-97	COG1132	ABC-type multidrug transport system, ATPase and permease component	V	Defense mechanisms
Unigene1456_All	gi|16800760|ref|NP_471028.1|	291	8e-94	COG1132	ABC-type multidrug transport system, ATPase and permease component	V	Defense mechanisms
Unigene1456_All	gi|15614899|ref|NP_243202.1|	288	8e-93	COG1132	ABC-type multidrug transport system, ATPase and permease component	V	Defense mechanisms
Unigene1456_All	gi|449090626|ref|YP_007423067.1|	283	5e-91	COG1132	ABC-type multidrug transport system, ATPase and permease component	V	Defense mechanisms
Unigene1456_All	gi|30263625|ref|NP_846002.1|	282	2e-90	COG1132	ABC-type multidrug transport system, ATPase and permease component	V	Defense mechanisms
Unigene1456_All	gi|393200711|ref|YP_006462553.1|	279	3e-89	COG1132	ABC-type multidrug transport system, ATPase and permease component	V	Defense mechanisms
Unigene1456_All	gi|375008316|ref|YP_004981949.1|	276	4e-88	COG1132	ABC-type multidrug transport system, ATPase and permease component	V	Defense mechanisms
Unigene1474_All	gi|29376196|ref|NP_815350.1|	551	0	COG0614	ABC-type Fe3+-hydroxamate transport system, periplasmic component	P	Inorganic ion transport and metabolism
Unigene1474_All	gi|384209100|ref|YP_005594820.1|	196	1e-59	COG0614	ABC-type Fe3+-hydroxamate transport system, periplasmic component	P	Inorganic ion transport and metabolism
Unigene1474_All	gi|212638882|ref|YP_002315402.1|	155	1e-43	COG0614	ABC-type Fe3+-hydroxamate transport system, periplasmic component	P	Inorganic ion transport and metabolism
Unigene1474_All	gi|16080371|ref|NP_391198.1|	150	5e-42	COG0614	ABC-type Fe3+-hydroxamate transport system, periplasmic component	P	Inorganic ion transport and metabolism
Unigene1474_All	gi|375009323|ref|YP_004982956.1|	140	4e-38	COG0614	ABC-type Fe3+-hydroxamate transport system, periplasmic component	P	Inorganic ion transport and metabolism
Unigene1474_All	gi|169829823|ref|YP_001699981.1|	135	6e-36	COG0614	ABC-type Fe3+-hydroxamate transport system, periplasmic component	P	Inorganic ion transport and metabolism
Unigene1474_All	gi|15614148|ref|NP_242451.1|	135	6e-36	COG0614	ABC-type Fe3+-hydroxamate transport system, periplasmic component	P	Inorganic ion transport and metabolism
Unigene1474_All	gi|16800130|ref|NP_470398.1|	131	1e-34	COG0614	ABC-type Fe3+-hydroxamate transport system, periplasmic component	P	Inorganic ion transport and metabolism
Unigene1474_All	gi|169826549|ref|YP_001696707.1|	130	1e-33	COG0614	ABC-type Fe3+-hydroxamate transport system, periplasmic component	P	Inorganic ion transport and metabolism
Unigene1474_All	gi|342732041|ref|YP_004770880.1|	124	6e-32	COG0614	ABC-type Fe3+-hydroxamate transport system, periplasmic component	P	Inorganic ion transport and metabolism
Unigene1159_All	gi|29375862|ref|NP_815016.1|	187	1e-58	COG5632	N-acetylmuramoyl-L-alanine amidase CwlA	M	Cell wall/membrane/envelope biogenesis
Unigene1159_All	gi|29376053|ref|NP_815207.1|	162	5e-49	COG5632	N-acetylmuramoyl-L-alanine amidase CwlA	M	Cell wall/membrane/envelope biogenesis
Unigene1159_All	gi|508606707|ref|YP_006992585.2|	114	3e-30	COG5632	N-acetylmuramoyl-L-alanine amidase CwlA	M	Cell wall/membrane/envelope biogenesis
Unigene1159_All	gi|508607437|ref|YP_006993359.2|	113	6e-30	COG5632	N-acetylmuramoyl-L-alanine amidase CwlA	M	Cell wall/membrane/envelope biogenesis
Unigene1159_All	gi|508608037|ref|YP_006994009.2|	108	3e-28	COG5632	N-acetylmuramoyl-L-alanine amidase CwlA	M	Cell wall/membrane/envelope biogenesis
Unigene1159_All	gi|352517966|ref|YP_004887283.1|	108	6e-28	COG5632	N-acetylmuramoyl-L-alanine amidase CwlA	M	Cell wall/membrane/envelope biogenesis
Unigene1159_All	gi|352517064|ref|YP_004886381.1|	106	5e-27	COG5632	N-acetylmuramoyl-L-alanine amidase CwlA	M	Cell wall/membrane/envelope biogenesis
Unigene1159_All	gi|169829193|ref|YP_001699351.1|	96.3	1e-24	COG5632	N-acetylmuramoyl-L-alanine amidase CwlA	M	Cell wall/membrane/envelope biogenesis
Unigene1159_All	gi|377809607|ref|YP_005004828.1|	92	2e-22	COG5632	N-acetylmuramoyl-L-alanine amidase CwlA	M	Cell wall/membrane/envelope biogenesis
Unigene1159_All	gi|169827359|ref|YP_001697517.1|	87.4	6e-21	COG5632	N-acetylmuramoyl-L-alanine amidase CwlA	M	Cell wall/membrane/envelope biogenesis
Unigene1609_All	gi|29376997|ref|NP_816151.1|	126	3e-34	COG4932	Uncharacterized surface anchored protein	S	Function unknown
Unigene1609_All	gi|508605355|ref|YP_006990921.2|	82.4	1e-18	COG4932	Uncharacterized surface anchored protein	S	Function unknown
Unigene1609_All	gi|16799877|ref|NP_470145.1|	78.6	2e-17	COG4886	Leucine-rich repeat (LRR) protein	K	Transcription
Unigene1609_All	gi|16799816|ref|NP_470084.1|	70.5	2e-14	COG4886	Leucine-rich repeat (LRR) protein	K	Transcription
Unigene1609_All	gi|16799218|ref|NP_469486.1|	66.2	6e-13	COG3209	Uncharacterized conserved protein RhaS, contains 28 RHS repeats	R	General function prediction only
Unigene1609_All	gi|15673440|ref|NP_267614.1|	51.6	9e-08	COG3386	Sugar lactone lactonase YvrE	G	Carbohydrate transport and metabolism
Unigene124_All	gi|29375925|ref|NP_815079.1|	774	0	COG0371	Glycerol dehydrogenase or related enzyme, iron-containing ADH family	C	Energy production and conversion
Unigene124_All	gi|352516658|ref|YP_004885975.1|	575	0	COG0371	Glycerol dehydrogenase or related enzyme, iron-containing ADH family	C	Energy production and conversion
Unigene124_All	gi|508608341|ref|YP_006994348.2|	526	0	COG0371	Glycerol dehydrogenase or related enzyme, iron-containing ADH family	C	Energy production and conversion
Unigene124_All	gi|479207395|ref|YP_007835685.1|	525	0	COG0371	Glycerol dehydrogenase or related enzyme, iron-containing ADH family	C	Energy production and conversion
Unigene124_All	gi|148378968|ref|YP_001253509.1|	524	0	COG0371	Glycerol dehydrogenase or related enzyme, iron-containing ADH family	C	Energy production and conversion
Unigene124_All	gi|328955087|ref|YP_004372420.1|	447	1e-155	COG0371	Glycerol dehydrogenase or related enzyme, iron-containing ADH family	C	Energy production and conversion
Unigene124_All	gi|310829035|ref|YP_003961392.1|	348	4e-117	COG0371	Glycerol dehydrogenase or related enzyme, iron-containing ADH family	C	Energy production and conversion
Unigene124_All	gi|148379961|ref|YP_001254502.1|	342	9e-115	COG0371	Glycerol dehydrogenase or related enzyme, iron-containing ADH family	C	Energy production and conversion
Unigene124_All	gi|479198539|ref|YP_007827765.1|	328	4e-109	COG0371	Glycerol dehydrogenase or related enzyme, iron-containing ADH family	C	Energy production and conversion
Unigene124_All	gi|435853857|ref|YP_007315176.1|	321	2e-106	COG0371	Glycerol dehydrogenase or related enzyme, iron-containing ADH family	C	Energy production and conversion
Unigene1413_All	gi|29375491|ref|NP_814645.1|	230	8e-73	COG4166	ABC-type oligopeptide transport system, periplasmic component	E	Amino acid transport and metabolism
Unigene1413_All	gi|332686204|ref|YP_004455978.1|	168	2e-49	COG4166	ABC-type oligopeptide transport system, periplasmic component	E	Amino acid transport and metabolism
Unigene1413_All	gi|352518296|ref|YP_004887613.1|	162	4e-47	COG4166	ABC-type oligopeptide transport system, periplasmic component	E	Amino acid transport and metabolism
Unigene1413_All	gi|352517133|ref|YP_004886450.1|	144	2e-41	COG4166	ABC-type oligopeptide transport system, periplasmic component	E	Amino acid transport and metabolism
Unigene1413_All	gi|29374719|ref|NP_813871.1|	140	6e-39	COG4166	ABC-type oligopeptide transport system, periplasmic component	E	Amino acid transport and metabolism
Unigene1413_All	gi|29377499|ref|NP_816653.1|	133	3e-36	COG4166	ABC-type oligopeptide transport system, periplasmic component	E	Amino acid transport and metabolism
Unigene1413_All	gi|332685948|ref|YP_004455722.1|	120	1e-31	COG4166	ABC-type oligopeptide transport system, periplasmic component	E	Amino acid transport and metabolism
Unigene1413_All	gi|29377806|ref|NP_816934.1|	100	2e-24	COG4166	ABC-type oligopeptide transport system, periplasmic component	E	Amino acid transport and metabolism
Unigene1413_All	gi|29377877|ref|NP_817004.1|	99	5e-24	COG4166	ABC-type oligopeptide transport system, periplasmic component	E	Amino acid transport and metabolism
Unigene1413_All	gi|508606136|ref|YP_006991925.2|	96.7	6e-23	COG4166	ABC-type oligopeptide transport system, periplasmic component	E	Amino acid transport and metabolism
Unigene1378_All	gi|381280295|ref|YP_005353113.1|	350	6e-117	COG1132	ABC-type multidrug transport system, ATPase and permease component	V	Defense mechanisms
Unigene1378_All	gi|15672693|ref|NP_266867.1|	350	6e-117	COG1132	ABC-type multidrug transport system, ATPase and permease component	V	Defense mechanisms
Unigene1378_All	gi|332687340|ref|YP_004457113.1|	344	1e-114	COG1132	ABC-type multidrug transport system, ATPase and permease component	V	Defense mechanisms
Unigene1378_All	gi|116491335|ref|YP_810879.1|	333	3e-110	COG1132	ABC-type multidrug transport system, ATPase and permease component	V	Defense mechanisms
Unigene1378_All	gi|339635137|ref|YP_004726778.1|	332	5e-110	COG1132	ABC-type multidrug transport system, ATPase and permease component	V	Defense mechanisms
Unigene1378_All	gi|16801948|ref|NP_472216.1|	320	3e-105	COG1132	ABC-type multidrug transport system, ATPase and permease component	V	Defense mechanisms
Unigene1378_All	gi|448822340|ref|YP_007415502.1|	317	3e-104	COG1132	ABC-type multidrug transport system, ATPase and permease component	V	Defense mechanisms
Unigene1378_All	gi|414082852|ref|YP_006991558.1|	314	5e-103	COG1132	ABC-type multidrug transport system, ATPase and permease component	V	Defense mechanisms
Unigene1378_All	gi|23097881|ref|NP_691347.1|	296	6e-96	COG1132	ABC-type multidrug transport system, ATPase and permease component	V	Defense mechanisms
Unigene1378_All	gi|15613276|ref|NP_241579.1|	291	4e-94	COG1132	ABC-type multidrug transport system, ATPase and permease component	V	Defense mechanisms
Unigene420_All	gi|193211742|ref|YP_001997695.1|	70.9	8e-14	COG1226	Voltage-gated potassium channel Kch	P	Inorganic ion transport and metabolism
Unigene420_All	gi|21672962|ref|NP_661027.1|	67.8	1e-12	COG1226	Voltage-gated potassium channel Kch	P	Inorganic ion transport and metabolism
Unigene420_All	gi|347539596|ref|YP_004847021.1|	62.8	7e-11	COG1226	Voltage-gated potassium channel Kch	P	Inorganic ion transport and metabolism
Unigene420_All	gi|224368861|ref|YP_002603023.1|	61.2	2e-10	COG1226	Voltage-gated potassium channel Kch	P	Inorganic ion transport and metabolism
Unigene420_All	gi|298206611|ref|YP_003714790.1|	61.2	2e-10	COG1226	Voltage-gated potassium channel Kch	P	Inorganic ion transport and metabolism
Unigene420_All	gi|291287271|ref|YP_003504087.1|	60.8	3e-10	COG1226	Voltage-gated potassium channel Kch	P	Inorganic ion transport and metabolism
Unigene420_All	gi|268317589|ref|YP_003291308.1|	60.8	3e-10	COG1226	Voltage-gated potassium channel Kch	P	Inorganic ion transport and metabolism
Unigene420_All	gi|449092464|ref|YP_007424905.1|	60.8	3e-10	COG1226	Voltage-gated potassium channel Kch	P	Inorganic ion transport and metabolism
Unigene420_All	gi|116621868|ref|YP_824024.1|	60.1	5e-10	COG1226	Voltage-gated potassium channel Kch	P	Inorganic ion transport and metabolism
Unigene420_All	gi|313676595|ref|YP_004054591.1|	59.7	7e-10	COG1226	Voltage-gated potassium channel Kch	P	Inorganic ion transport and metabolism
Unigene1054_All	gi|29377198|ref|NP_816352.1|	275	2e-90	COG0488	ATPase components of ABC transporters with duplicated ATPase domains	R	General function prediction only
Unigene1054_All	gi|352516728|ref|YP_004886045.1|	156	1e-46	COG0488	ATPase components of ABC transporters with duplicated ATPase domains	R	General function prediction only
Unigene1054_All	gi|15672881|ref|NP_267055.1|	123	3e-32	COG0488	ATPase components of ABC transporters with duplicated ATPase domains	R	General function prediction only
Unigene1054_All	gi|393201395|ref|YP_006463237.1|	118	2e-30	COG0488	ATPase components of ABC transporters with duplicated ATPase domains	R	General function prediction only
Unigene1054_All	gi|169828458|ref|YP_001698616.1|	92	6e-21	COG0488	ATPase components of ABC transporters with duplicated ATPase domains	R	General function prediction only
Unigene1054_All	gi|377808812|ref|YP_005004033.1|	90.9	1e-20	COG0488	ATPase components of ABC transporters with duplicated ATPase domains	R	General function prediction only
Unigene1054_All	gi|226312355|ref|YP_002772249.1|	85.1	1e-18	COG0488	ATPase components of ABC transporters with duplicated ATPase domains	R	General function prediction only
Unigene1054_All	gi|257125606|ref|YP_003163720.1|	82.8	1e-17	COG0488	ATPase components of ABC transporters with duplicated ATPase domains	R	General function prediction only
Unigene1054_All	gi|148380816|ref|YP_001255357.1|	82.4	1e-17	COG0488	ATPase components of ABC transporters with duplicated ATPase domains	R	General function prediction only
Unigene1054_All	gi|311114957|ref|YP_003986178.1|	81.3	3e-17	COG0488	ATPase components of ABC transporters with duplicated ATPase domains	R	General function prediction only
Unigene670_All	gi|29375585|ref|NP_814739.1|	1182	0	COG0060	Isoleucyl-tRNA synthetase	J	Translation, ribosomal structure and biogenesis
Unigene670_All	gi|352516940|ref|YP_004886257.1|	1012	0	COG0060	Isoleucyl-tRNA synthetase	J	Translation, ribosomal structure and biogenesis
Unigene670_All	gi|332686281|ref|YP_004456055.1|	1011	0	COG0060	Isoleucyl-tRNA synthetase	J	Translation, ribosomal structure and biogenesis
Unigene670_All	gi|508606163|ref|YP_006991959.2|	976	0	COG0060	Isoleucyl-tRNA synthetase	J	Translation, ribosomal structure and biogenesis
Unigene670_All	gi|15673845|ref|NP_268020.1|	903	0	COG0060	Isoleucyl-tRNA synthetase	J	Translation, ribosomal structure and biogenesis
Unigene670_All	gi|169827027|ref|YP_001697185.1|	888	0	COG0060	Isoleucyl-tRNA synthetase	J	Translation, ribosomal structure and biogenesis
Unigene670_All	gi|30263897|ref|NP_846274.1|	871	0	COG0060	Isoleucyl-tRNA synthetase	J	Translation, ribosomal structure and biogenesis
Unigene670_All	gi|15926776|ref|NP_374309.1|	869	0	COG0060	Isoleucyl-tRNA synthetase	J	Translation, ribosomal structure and biogenesis
Unigene670_All	gi|449090837|ref|YP_007423278.1|	869	0	COG0060	Isoleucyl-tRNA synthetase	J	Translation, ribosomal structure and biogenesis
Unigene670_All	gi|393201810|ref|YP_006463652.1|	866	0	COG0060	Isoleucyl-tRNA synthetase	J	Translation, ribosomal structure and biogenesis
Unigene293_All	gi|29376060|ref|NP_815214.1|	1326	0	COG1269	Archaeal/vacuolar-type H+-ATPase subunit I/STV1	C	Energy production and conversion
Unigene293_All	gi|508606531|ref|YP_006992393.2|	483	1e-161	COG1269	Archaeal/vacuolar-type H+-ATPase subunit I/STV1	C	Energy production and conversion
Unigene293_All	gi|408356693|ref|YP_006845224.1|	403	2e-130	COG1269	Archaeal/vacuolar-type H+-ATPase subunit I/STV1	C	Energy production and conversion
Unigene293_All	gi|352516460|ref|YP_004885777.1|	402	7e-130	COG1269	Archaeal/vacuolar-type H+-ATPase subunit I/STV1	C	Energy production and conversion
Unigene293_All	gi|15901176|ref|NP_345780.1|	373	8e-119	COG1269	Archaeal/vacuolar-type H+-ATPase subunit I/STV1	C	Energy production and conversion
Unigene293_All	gi|326803809|ref|YP_004321627.1|	372	1e-118	COG1269	Archaeal/vacuolar-type H+-ATPase subunit I/STV1	C	Energy production and conversion
Unigene293_All	gi|15674358|ref|NP_268532.1|	359	2e-113	COG1269	Archaeal/vacuolar-type H+-ATPase subunit I/STV1	C	Energy production and conversion
Unigene293_All	gi|148380586|ref|YP_001255127.1|	342	4e-107	COG1269	Archaeal/vacuolar-type H+-ATPase subunit I/STV1	C	Energy production and conversion
Unigene293_All	gi|257125538|ref|YP_003163652.1|	329	7e-102	COG1269	Archaeal/vacuolar-type H+-ATPase subunit I/STV1	C	Energy production and conversion
Unigene293_All	gi|169824776|ref|YP_001692387.1|	295	3e-89	COG1269	Archaeal/vacuolar-type H+-ATPase subunit I/STV1	C	Energy production and conversion
Unigene318_All	gi|29376302|ref|NP_815456.1|	1063	0	COG3595	Uncharacterized conserved protein YvlB, contains DUF4097 and DUF4098 domains	S	Function unknown
Unigene318_All	gi|352517908|ref|YP_004887225.1|	536	0	COG3595	Uncharacterized conserved protein YvlB, contains DUF4097 and DUF4098 domains	S	Function unknown
Unigene318_All	gi|508607529|ref|YP_006993452.2|	468	3e-159	COG3595	Uncharacterized conserved protein YvlB, contains DUF4097 and DUF4098 domains	S	Function unknown
Unigene318_All	gi|16801692|ref|NP_471960.1|	199	2e-56	COG3595	Uncharacterized conserved protein YvlB, contains DUF4097 and DUF4098 domains	S	Function unknown
Unigene318_All	gi|16080565|ref|NP_391392.1|	155	1e-40	COG3595	Uncharacterized conserved protein YvlB, contains DUF4097 and DUF4098 domains	S	Function unknown
Unigene318_All	gi|15616155|ref|NP_244460.1|	134	4e-33	COG3595	Uncharacterized conserved protein YvlB, contains DUF4097 and DUF4098 domains	S	Function unknown
Unigene318_All	gi|386715334|ref|YP_006181657.1|	120	2e-28	COG3595	Uncharacterized conserved protein YvlB, contains DUF4097 and DUF4098 domains	S	Function unknown
Unigene318_All	gi|15673888|ref|NP_268063.1|	114	6e-26	COG3595	Uncharacterized conserved protein YvlB, contains DUF4097 and DUF4098 domains	S	Function unknown
Unigene318_All	gi|16801691|ref|NP_471959.1|	96.7	8e-20	COG3595	Uncharacterized conserved protein YvlB, contains DUF4097 and DUF4098 domains	S	Function unknown
Unigene318_All	gi|557829105|ref|YP_008801830.1|	90.1	9e-18	COG3595	Uncharacterized conserved protein YvlB, contains DUF4097 and DUF4098 domains	S	Function unknown
Unigene467_All	gi|29376667|ref|NP_815821.1|	931	0	COG0174	Glutamine synthetase	E	Amino acid transport and metabolism
Unigene467_All	gi|332686331|ref|YP_004456105.1|	818	0	COG0174	Glutamine synthetase	E	Amino acid transport and metabolism
Unigene467_All	gi|352517159|ref|YP_004886476.1|	771	0	COG0174	Glutamine synthetase	E	Amino acid transport and metabolism
Unigene467_All	gi|508606906|ref|YP_006992793.2|	763	0	COG0174	Glutamine synthetase	E	Amino acid transport and metabolism
Unigene467_All	gi|352518423|ref|YP_004887740.1|	751	0	COG0174	Glutamine synthetase	E	Amino acid transport and metabolism
Unigene467_All	gi|16800405|ref|NP_470673.1|	713	0	COG0174	Glutamine synthetase	E	Amino acid transport and metabolism
Unigene467_All	gi|377809811|ref|YP_005005032.1|	712	0	COG0174	Glutamine synthetase	E	Amino acid transport and metabolism
Unigene467_All	gi|393201491|ref|YP_006463333.1|	705	0	COG0174	Glutamine synthetase	E	Amino acid transport and metabolism
Unigene467_All	gi|212639338|ref|YP_002315858.1|	704	0	COG0174	Glutamine synthetase	E	Amino acid transport and metabolism
Unigene467_All	gi|375008308|ref|YP_004981941.1|	701	0	COG0174	Glutamine synthetase	E	Amino acid transport and metabolism
Unigene1469_All	gi|29375630|ref|NP_814784.1|	314	2e-105	COG5002	Signal transduction histidine kinase	T	Signal transduction mechanisms
Unigene1469_All	gi|332686800|ref|YP_004456574.1|	151	1e-42	COG5002	Signal transduction histidine kinase	T	Signal transduction mechanisms
Unigene1469_All	gi|352517080|ref|YP_004886397.1|	101	4e-24	COG5002	Signal transduction histidine kinase	T	Signal transduction mechanisms
Unigene1469_All	gi|377809835|ref|YP_005005056.1|	52.8	6e-07	COG5002	Signal transduction histidine kinase	T	Signal transduction mechanisms
Unigene1469_All	gi|15673575|ref|NP_267749.1|	49.7	5e-06	COG5002	Signal transduction histidine kinase	T	Signal transduction mechanisms
Unigene648_All	gi|29376138|ref|NP_815292.1|	877	0	COG0488	ATPase components of ABC transporters with duplicated ATPase domains	R	General function prediction only
Unigene648_All	gi|352517768|ref|YP_004887085.1|	595	0	COG0488	ATPase components of ABC transporters with duplicated ATPase domains	R	General function prediction only
Unigene648_All	gi|339635156|ref|YP_004726797.1|	504	3e-173	COG0488	ATPase components of ABC transporters with duplicated ATPase domains	R	General function prediction only
Unigene648_All	gi|448821373|ref|YP_007414535.1|	498	5e-171	COG0488	ATPase components of ABC transporters with duplicated ATPase domains	R	General function prediction only
Unigene648_All	gi|16801055|ref|NP_471323.1|	496	3e-170	COG0488	ATPase components of ABC transporters with duplicated ATPase domains	R	General function prediction only
Unigene648_All	gi|377809638|ref|YP_005004859.1|	495	4e-170	COG0488	ATPase components of ABC transporters with duplicated ATPase domains	R	General function prediction only
Unigene648_All	gi|508606483|ref|YP_006992339.2|	484	1e-165	COG0488	ATPase components of ABC transporters with duplicated ATPase domains	R	General function prediction only
Unigene648_All	gi|296112114|ref|YP_003622496.1|	472	8e-161	COG0488	ATPase components of ABC transporters with duplicated ATPase domains	R	General function prediction only
Unigene648_All	gi|30262182|ref|NP_844559.1|	464	1e-157	COG0488	ATPase components of ABC transporters with duplicated ATPase domains	R	General function prediction only
Unigene648_All	gi|449089071|ref|YP_007421512.1|	461	1e-156	COG0488	ATPase components of ABC transporters with duplicated ATPase domains	R	General function prediction only
Unigene380_All	gi|29375260|ref|NP_814413.1|	1246	0	COG1164	Oligoendopeptidase F	E	Amino acid transport and metabolism
Unigene380_All	gi|508607076|ref|YP_006992970.2|	785	0	COG1164	Oligoendopeptidase F	E	Amino acid transport and metabolism
Unigene380_All	gi|448822050|ref|YP_007415212.1|	626	0	COG1164	Oligoendopeptidase F	E	Amino acid transport and metabolism
Unigene380_All	gi|296111156|ref|YP_003621537.1|	605	0	COG1164	Oligoendopeptidase F	E	Amino acid transport and metabolism
Unigene380_All	gi|16800596|ref|NP_470864.1|	603	0	COG1164	Oligoendopeptidase F	E	Amino acid transport and metabolism
Unigene380_All	gi|337747886|ref|YP_004642048.1|	590	0	COG1164	Oligoendopeptidase F	E	Amino acid transport and metabolism
Unigene380_All	gi|51893125|ref|YP_075816.1|	586	0	COG1164	Oligoendopeptidase F	E	Amino acid transport and metabolism
Unigene380_All	gi|23098825|ref|NP_692291.1|	576	0	COG1164	Oligoendopeptidase F	E	Amino acid transport and metabolism
Unigene380_All	gi|386713206|ref|YP_006179529.1|	575	0	COG1164	Oligoendopeptidase F	E	Amino acid transport and metabolism
Unigene380_All	gi|339634501|ref|YP_004726142.1|	572	0	COG1164	Oligoendopeptidase F	E	Amino acid transport and metabolism
Unigene554_All	gi|29375561|ref|NP_814715.1|	915	0	COG1570	Exonuclease VII, large subunit	L	Replication, recombination and repair
Unigene554_All	gi|332686258|ref|YP_004456032.1|	710	0	COG1570	Exonuclease VII, large subunit	L	Replication, recombination and repair
Unigene554_All	gi|352516916|ref|YP_004886233.1|	612	0	COG1570	Exonuclease VII, large subunit	L	Replication, recombination and repair
Unigene554_All	gi|448821118|ref|YP_007414280.1|	570	0	COG1570	Exonuclease VII, large subunit	L	Replication, recombination and repair
Unigene554_All	gi|508607053|ref|YP_006992947.2|	551	0	COG1570	Exonuclease VII, large subunit	L	Replication, recombination and repair
Unigene554_All	gi|377809785|ref|YP_005005006.1|	520	0	COG1570	Exonuclease VII, large subunit	L	Replication, recombination and repair
Unigene554_All	gi|326803322|ref|YP_004321140.1|	456	5e-157	COG1570	Exonuclease VII, large subunit	L	Replication, recombination and repair
Unigene554_All	gi|212638786|ref|YP_002315306.1|	427	1e-145	COG1570	Exonuclease VII, large subunit	L	Replication, recombination and repair
Unigene554_All	gi|169828972|ref|YP_001699130.1|	423	3e-144	COG1570	Exonuclease VII, large subunit	L	Replication, recombination and repair
Unigene554_All	gi|449091140|ref|YP_007423581.1|	417	6e-142	COG1570	Exonuclease VII, large subunit	L	Replication, recombination and repair
Unigene192_All	gi|29376296|ref|NP_815450.1|	689	0	COG0240	Glycerol-3-phosphate dehydrogenase	C	Energy production and conversion
Unigene192_All	gi|352517896|ref|YP_004887213.1|	548	0	COG0240	Glycerol-3-phosphate dehydrogenase	C	Energy production and conversion
Unigene192_All	gi|332686427|ref|YP_004456201.1|	543	0	COG0240	Glycerol-3-phosphate dehydrogenase	C	Energy production and conversion
Unigene192_All	gi|508607523|ref|YP_006993446.2|	498	2e-177	COG0240	Glycerol-3-phosphate dehydrogenase	C	Energy production and conversion
Unigene192_All	gi|15673320|ref|NP_267494.1|	463	2e-163	COG0240	Glycerol-3-phosphate dehydrogenase	C	Energy production and conversion
Unigene192_All	gi|15901906|ref|NP_346510.1|	460	4e-162	COG0240	Glycerol-3-phosphate dehydrogenase	C	Energy production and conversion
Unigene192_All	gi|448820340|ref|YP_007413502.1|	449	1e-157	COG0240	Glycerol-3-phosphate dehydrogenase	C	Energy production and conversion
Unigene192_All	gi|15674414|ref|NP_268588.1|	447	5e-157	COG0240	Glycerol-3-phosphate dehydrogenase	C	Energy production and conversion
Unigene192_All	gi|377809290|ref|YP_005004511.1|	439	7e-154	COG0240	Glycerol-3-phosphate dehydrogenase	C	Energy production and conversion
Unigene192_All	gi|449088392|ref|YP_007420833.1|	435	3e-152	COG0240	Glycerol-3-phosphate dehydrogenase	C	Energy production and conversion
Unigene1168_All	gi|29376901|ref|NP_816055.1|	471	4e-163	COG0751	Glycyl-tRNA synthetase, beta subunit	J	Translation, ribosomal structure and biogenesis
Unigene1168_All	gi|332686711|ref|YP_004456485.1|	302	2e-97	COG0751	Glycyl-tRNA synthetase, beta subunit	J	Translation, ribosomal structure and biogenesis
Unigene1168_All	gi|508606641|ref|YP_006992514.2|	296	4e-95	COG0751	Glycyl-tRNA synthetase, beta subunit	J	Translation, ribosomal structure and biogenesis
Unigene1168_All	gi|352517862|ref|YP_004887179.1|	295	1e-94	COG0751	Glycyl-tRNA synthetase, beta subunit	J	Translation, ribosomal structure and biogenesis
Unigene1168_All	gi|448821469|ref|YP_007414631.1|	274	1e-86	COG0751	Glycyl-tRNA synthetase, beta subunit	J	Translation, ribosomal structure and biogenesis
Unigene1168_All	gi|15675548|ref|NP_269722.1|	267	4e-84	COG0751	Glycyl-tRNA synthetase, beta subunit	J	Translation, ribosomal structure and biogenesis
Unigene1168_All	gi|377809670|ref|YP_005004891.1|	263	2e-82	COG0751	Glycyl-tRNA synthetase, beta subunit	J	Translation, ribosomal structure and biogenesis
Unigene1168_All	gi|15901324|ref|NP_345928.1|	255	1e-79	COG0751	Glycyl-tRNA synthetase, beta subunit	J	Translation, ribosomal structure and biogenesis
Unigene1168_All	gi|339635118|ref|YP_004726759.1|	254	5e-79	COG0751	Glycyl-tRNA synthetase, beta subunit	J	Translation, ribosomal structure and biogenesis
Unigene1168_All	gi|326803489|ref|YP_004321307.1|	247	3e-76	COG0751	Glycyl-tRNA synthetase, beta subunit	J	Translation, ribosomal structure and biogenesis
Unigene432_All	gi|29376188|ref|NP_815342.1|	986	0	COG3920	Two-component sensor histidine kinase, HisKA and HATPase domains	T	Signal transduction mechanisms
Unigene432_All	gi|16800206|ref|NP_470474.1|	448	6e-153	COG3920	Two-component sensor histidine kinase, HisKA and HATPase domains	T	Signal transduction mechanisms
Unigene432_All	gi|508605619|ref|YP_006991230.2|	439	9e-150	COG3920	Two-component sensor histidine kinase, HisKA and HATPase domains	T	Signal transduction mechanisms
Unigene432_All	gi|150388096|ref|YP_001318145.1|	304	6e-97	COG3920	Two-component sensor histidine kinase, HisKA and HATPase domains	T	Signal transduction mechanisms
Unigene432_All	gi|126699521|ref|YP_001088418.1|	283	5e-89	COG3920	Two-component sensor histidine kinase, HisKA and HATPase domains	T	Signal transduction mechanisms
Unigene432_All	gi|269119674|ref|YP_003307851.1|	282	2e-88	COG3920	Two-component sensor histidine kinase, HisKA and HATPase domains	T	Signal transduction mechanisms
Unigene432_All	gi|15895977|ref|NP_349326.1|	279	5e-87	COG3920	Two-component sensor histidine kinase, HisKA and HATPase domains	T	Signal transduction mechanisms
Unigene432_All	gi|257124877|ref|YP_003162991.1|	278	9e-87	COG3920	Two-component sensor histidine kinase, HisKA and HATPase domains	T	Signal transduction mechanisms
Unigene432_All	gi|269118722|ref|YP_003306899.1|	249	8e-76	COG3920	Two-component sensor histidine kinase, HisKA and HATPase domains	T	Signal transduction mechanisms
Unigene432_All	gi|19703429|ref|NP_602991.1|	233	1e-69	COG3920	Two-component sensor histidine kinase, HisKA and HATPase domains	T	Signal transduction mechanisms
Unigene497_All	gi|29377247|ref|NP_816401.1|	245	5e-84	COG1733	DNA-binding transcriptional regulator, HxlR family	K	Transcription
Unigene497_All	gi|269122035|ref|YP_003310212.1|	168	3e-53	COG1733	DNA-binding transcriptional regulator, HxlR family	K	Transcription
Unigene497_All	gi|15672316|ref|NP_266490.1|	167	7e-53	COG1733	DNA-binding transcriptional regulator, HxlR family	K	Transcription
Unigene497_All	gi|377809102|ref|YP_005004323.1|	155	4e-48	COG1733	DNA-binding transcriptional regulator, HxlR family	K	Transcription
Unigene497_All	gi|448822459|ref|YP_007415621.1|	154	1e-47	COG1733	DNA-binding transcriptional regulator, HxlR family	K	Transcription
Unigene497_All	gi|508608198|ref|YP_006994195.2|	149	5e-46	COG1733	DNA-binding transcriptional regulator, HxlR family	K	Transcription
Unigene497_All	gi|30263363|ref|NP_845740.1|	149	8e-46	COG1733	DNA-binding transcriptional regulator, HxlR family	K	Transcription
Unigene497_All	gi|16799943|ref|NP_470211.1|	148	2e-45	COG1733	DNA-binding transcriptional regulator, HxlR family	K	Transcription
Unigene497_All	gi|169829906|ref|YP_001700064.1|	147	4e-45	COG1733	DNA-binding transcriptional regulator, HxlR family	K	Transcription
Unigene497_All	gi|30265110|ref|NP_847487.1|	146	1e-44	COG1733	DNA-binding transcriptional regulator, HxlR family	K	Transcription
Unigene51_All	gi|29376218|ref|NP_815372.1|	680	0	COG1434	Uncharacterized SAM-binding protein YcdF, DUF218 family	R	General function prediction only
Unigene51_All	gi|15672559|ref|NP_266733.1|	370	4e-127	COG1434	Uncharacterized SAM-binding protein YcdF, DUF218 family	R	General function prediction only
Unigene51_All	gi|377809389|ref|YP_005004610.1|	263	2e-84	COG1434	Uncharacterized SAM-binding protein YcdF, DUF218 family	R	General function prediction only
Unigene51_All	gi|310829787|ref|YP_003962144.1|	192	2e-56	COG1434	Uncharacterized SAM-binding protein YcdF, DUF218 family	R	General function prediction only
Unigene51_All	gi|169825776|ref|YP_001695934.1|	183	1e-54	COG1434	Uncharacterized SAM-binding protein YcdF, DUF218 family	R	General function prediction only
Unigene51_All	gi|257785029|ref|YP_003180246.1|	181	4e-52	COG1434	Uncharacterized SAM-binding protein YcdF, DUF218 family	R	General function prediction only
Unigene51_All	gi|257789846|ref|YP_003180452.1|	175	3e-50	COG1434	Uncharacterized SAM-binding protein YcdF, DUF218 family	R	General function prediction only
Unigene51_All	gi|509154029|ref|YP_008074270.1|	168	4e-49	COG1434	Uncharacterized SAM-binding protein YcdF, DUF218 family	R	General function prediction only
Unigene51_All	gi|479174295|ref|YP_007802278.1|	171	4e-49	COG1434	Uncharacterized SAM-binding protein YcdF, DUF218 family	R	General function prediction only
Unigene51_All	gi|134099149|ref|YP_001104810.1|	169	4e-48	COG1434	Uncharacterized SAM-binding protein YcdF, DUF218 family	R	General function prediction only
Unigene1070_All	gi|29375838|ref|NP_814992.1|	197	6e-60	COG4932	Uncharacterized surface anchored protein	S	Function unknown
Unigene1070_All	gi|256827771|ref|YP_003151730.1|	65.1	5e-12	COG4932	Uncharacterized surface anchored protein	S	Function unknown
Unigene1070_All	gi|508607361|ref|YP_006993265.2|	61.2	1e-10	COG4932	Uncharacterized surface anchored protein	S	Function unknown
Unigene1070_All	gi|374308828|ref|YP_005055259.1|	58.9	7e-10	COG4932	Uncharacterized surface anchored protein	S	Function unknown
Unigene1070_All	gi|302335330|ref|YP_003800537.1|	58.5	1e-09	COG4932	Uncharacterized surface anchored protein	S	Function unknown
Unigene1070_All	gi|374308827|ref|YP_005055258.1|	51.2	3e-07	COG4932	Uncharacterized surface anchored protein	S	Function unknown
Unigene1070_All	gi|326804297|ref|YP_004322115.1|	49.3	2e-06	COG4932	Uncharacterized surface anchored protein	S	Function unknown
Unigene1070_All	gi|257063231|ref|YP_003142903.1|	47	1e-05	COG4932	Uncharacterized surface anchored protein	S	Function unknown
Unigene830_All	gi|29375318|ref|NP_814472.1|	1394	0	COG0272	NAD-dependent DNA ligase	L	Replication, recombination and repair
Unigene830_All	gi|332686164|ref|YP_004455938.1|	1085	0	COG0272	NAD-dependent DNA ligase	L	Replication, recombination and repair
Unigene830_All	gi|352517641|ref|YP_004886958.1|	997	0	COG0272	NAD-dependent DNA ligase	L	Replication, recombination and repair
Unigene830_All	gi|414084851|ref|YP_006993562.1|	979	0	COG0272	NAD-dependent DNA ligase	L	Replication, recombination and repair
Unigene830_All	gi|16800936|ref|NP_471204.1|	835	0	COG0272	NAD-dependent DNA ligase	L	Replication, recombination and repair
Unigene830_All	gi|212638096|ref|YP_002314616.1|	826	0	COG0272	NAD-dependent DNA ligase	L	Replication, recombination and repair
Unigene830_All	gi|448820697|ref|YP_007413859.1|	822	0	COG0272	NAD-dependent DNA ligase	L	Replication, recombination and repair
Unigene830_All	gi|16077730|ref|NP_388544.1|	820	0	COG0272	NAD-dependent DNA ligase	L	Replication, recombination and repair
Unigene830_All	gi|449087009|ref|YP_007419450.1|	814	0	COG0272	NAD-dependent DNA ligase	L	Replication, recombination and repair
Unigene830_All	gi|375007157|ref|YP_004980789.1|	813	0	COG0272	NAD-dependent DNA ligase	L	Replication, recombination and repair
Unigene527_All	gi|29375743|ref|NP_814897.1|	587	0	COG0191	Fructose/tagatose bisphosphate aldolase	G	Carbohydrate transport and metabolism
Unigene527_All	gi|352517161|ref|YP_004886478.1|	501	6e-180	COG0191	Fructose/tagatose bisphosphate aldolase	G	Carbohydrate transport and metabolism
Unigene527_All	gi|332686692|ref|YP_004456466.1|	480	9e-172	COG0191	Fructose/tagatose bisphosphate aldolase	G	Carbohydrate transport and metabolism
Unigene527_All	gi|508605416|ref|YP_006990982.2|	429	2e-151	COG0191	Fructose/tagatose bisphosphate aldolase	G	Carbohydrate transport and metabolism
Unigene527_All	gi|15900513|ref|NP_345117.1|	412	7e-145	COG0191	Fructose/tagatose bisphosphate aldolase	G	Carbohydrate transport and metabolism
Unigene527_All	gi|15675705|ref|NP_269879.1|	406	3e-142	COG0191	Fructose/tagatose bisphosphate aldolase	G	Carbohydrate transport and metabolism
Unigene527_All	gi|15673891|ref|NP_268066.1|	404	2e-141	COG0191	Fructose/tagatose bisphosphate aldolase	G	Carbohydrate transport and metabolism
Unigene527_All	gi|377809366|ref|YP_005004587.1|	400	4e-140	COG0191	Fructose/tagatose bisphosphate aldolase	G	Carbohydrate transport and metabolism
Unigene527_All	gi|509153634|ref|YP_008073875.1|	389	1e-135	COG0191	Fructose/tagatose bisphosphate aldolase	G	Carbohydrate transport and metabolism
Unigene527_All	gi|448820046|ref|YP_007413208.1|	385	4e-134	COG0191	Fructose/tagatose bisphosphate aldolase	G	Carbohydrate transport and metabolism
Unigene785_All	gi|29376321|ref|NP_815475.1|	341	2e-120	COG4708	Uncharacterized membrane protein	S	Function unknown
Unigene785_All	gi|169827601|ref|YP_001697759.1|	181	2e-57	COG4708	Uncharacterized membrane protein	S	Function unknown
Unigene785_All	gi|508605412|ref|YP_006990978.2|	178	2e-56	COG4708	Uncharacterized membrane protein	S	Function unknown
Unigene785_All	gi|408357585|ref|YP_006846116.1|	159	1e-48	COG4708	Uncharacterized membrane protein	S	Function unknown
Unigene785_All	gi|393199284|ref|YP_006461126.1|	150	3e-45	COG4708	Uncharacterized membrane protein	S	Function unknown
Unigene785_All	gi|339634859|ref|YP_004726500.1|	142	3e-42	COG4708	Uncharacterized membrane protein	S	Function unknown
Unigene785_All	gi|169826512|ref|YP_001696670.1|	120	3e-33	COG4708	Uncharacterized membrane protein	S	Function unknown
Unigene785_All	gi|23097895|ref|NP_691361.1|	116	6e-32	COG4708	Uncharacterized membrane protein	S	Function unknown
Unigene785_All	gi|393202175|ref|YP_006464017.1|	109	3e-29	COG4708	Uncharacterized membrane protein	S	Function unknown
Unigene785_All	gi|508605725|ref|YP_006991387.2|	105	1e-27	COG4708	Uncharacterized membrane protein	S	Function unknown
Unigene825_All	gi|29377583|ref|NP_816737.1|	1015	0	COG1686	D-alanyl-D-alanine carboxypeptidase	M	Cell wall/membrane/envelope biogenesis
Unigene825_All	gi|222150410|ref|YP_002559563.1|	263	2e-81	COG1686	D-alanyl-D-alanine carboxypeptidase	M	Cell wall/membrane/envelope biogenesis
Unigene825_All	gi|15926319|ref|NP_373852.1|	234	5e-70	COG1686	D-alanyl-D-alanine carboxypeptidase	M	Cell wall/membrane/envelope biogenesis
Unigene825_All	gi|226309602|ref|YP_002769496.1|	179	4e-49	COG1686	D-alanyl-D-alanine carboxypeptidase	M	Cell wall/membrane/envelope biogenesis
Unigene825_All	gi|23097466|ref|NP_690932.1|	172	1e-46	COG1686	D-alanyl-D-alanine carboxypeptidase	M	Cell wall/membrane/envelope biogenesis
Unigene825_All	gi|212637859|ref|YP_002314379.1|	172	2e-46	COG1686	D-alanyl-D-alanine carboxypeptidase	M	Cell wall/membrane/envelope biogenesis
Unigene825_All	gi|393198823|ref|YP_006460665.1|	170	6e-46	COG1686	D-alanyl-D-alanine carboxypeptidase	M	Cell wall/membrane/envelope biogenesis
Unigene825_All	gi|386712354|ref|YP_006178676.1|	168	5e-45	COG1686	D-alanyl-D-alanine carboxypeptidase	M	Cell wall/membrane/envelope biogenesis
Unigene825_All	gi|449092459|ref|YP_007424900.1|	167	5e-45	COG1686	D-alanyl-D-alanine carboxypeptidase	M	Cell wall/membrane/envelope biogenesis
Unigene825_All	gi|30265411|ref|NP_847788.1|	166	9e-45	COG1686	D-alanyl-D-alanine carboxypeptidase	M	Cell wall/membrane/envelope biogenesis
Unigene685_All	gi|29375882|ref|NP_815036.1|	835	0	COG0436	Aspartate/methionine/tyrosine aminotransferase	E	Amino acid transport and metabolism
Unigene685_All	gi|332686461|ref|YP_004456235.1|	751	0	COG0436	Aspartate/methionine/tyrosine aminotransferase	E	Amino acid transport and metabolism
Unigene685_All	gi|352517721|ref|YP_004887038.1|	706	0	COG0436	Aspartate/methionine/tyrosine aminotransferase	E	Amino acid transport and metabolism
Unigene685_All	gi|15672142|ref|NP_266316.1|	663	0	COG0436	Aspartate/methionine/tyrosine aminotransferase	E	Amino acid transport and metabolism
Unigene685_All	gi|15901817|ref|NP_346421.1|	660	0	COG0436	Aspartate/methionine/tyrosine aminotransferase	E	Amino acid transport and metabolism
Unigene685_All	gi|374996715|ref|YP_004972214.1|	615	0	COG0436	Aspartate/methionine/tyrosine aminotransferase	E	Amino acid transport and metabolism
Unigene685_All	gi|15675619|ref|NP_269793.1|	607	0	COG0436	Aspartate/methionine/tyrosine aminotransferase	E	Amino acid transport and metabolism
Unigene685_All	gi|384199131|ref|YP_005584874.1|	604	0	COG1396	Transcriptional regulator, contains XRE-family HTH domain	K	Transcription
Unigene685_All	gi|257791220|ref|YP_003181826.1|	605	0	COG0436	Aspartate/methionine/tyrosine aminotransferase	E	Amino acid transport and metabolism
Unigene685_All	gi|257064352|ref|YP_003144024.1|	578	0	COG0436	Aspartate/methionine/tyrosine aminotransferase	E	Amino acid transport and metabolism
Unigene842_All	gi|29375375|ref|NP_814529.1|	793	0	COG0192	S-adenosylmethionine synthetase	H	Coenzyme transport and metabolism
Unigene842_All	gi|352518620|ref|YP_004887937.1|	646	0	COG0192	S-adenosylmethionine synthetase	H	Coenzyme transport and metabolism
Unigene842_All	gi|414083142|ref|YP_006991850.1|	639	0	COG0192	S-adenosylmethionine synthetase	H	Coenzyme transport and metabolism
Unigene842_All	gi|212638263|ref|YP_002314783.1|	631	0	COG0192	S-adenosylmethionine synthetase	H	Coenzyme transport and metabolism
Unigene842_All	gi|375009976|ref|YP_004983609.1|	630	0	COG0192	S-adenosylmethionine synthetase	H	Coenzyme transport and metabolism
Unigene842_All	gi|16080107|ref|NP_390933.1|	627	0	COG0192	S-adenosylmethionine synthetase	H	Coenzyme transport and metabolism
Unigene842_All	gi|222151745|ref|YP_002560901.1|	624	0	COG0192	S-adenosylmethionine synthetase	H	Coenzyme transport and metabolism
Unigene842_All	gi|15615862|ref|NP_244166.1|	621	0	COG0192	S-adenosylmethionine synthetase	H	Coenzyme transport and metabolism
Unigene842_All	gi|169829682|ref|YP_001699840.1|	620	0	COG0192	S-adenosylmethionine synthetase	H	Coenzyme transport and metabolism
Unigene842_All	gi|393199834|ref|YP_006461676.1|	617	0	COG0192	S-adenosylmethionine synthetase	H	Coenzyme transport and metabolism
Unigene179_All	gi|29377722|ref|NP_816876.1|	223	1e-71	COG0826	Collagenase-like protease, PrtC family	O	Posttranslational modification, protein turnover, chaperones
Unigene179_All	gi|352516244|ref|YP_004885561.1|	196	2e-61	COG0826	Collagenase-like protease, PrtC family	O	Posttranslational modification, protein turnover, chaperones
Unigene179_All	gi|332685811|ref|YP_004455585.1|	183	3e-56	COG0826	Collagenase-like protease, PrtC family	O	Posttranslational modification, protein turnover, chaperones
Unigene179_All	gi|15901280|ref|NP_345884.1|	167	4e-52	COG0826	Collagenase-like protease, PrtC family	O	Posttranslational modification, protein turnover, chaperones
Unigene179_All	gi|508605548|ref|YP_006991138.2|	172	5e-52	COG0826	Collagenase-like protease, PrtC family	O	Posttranslational modification, protein turnover, chaperones
Unigene179_All	gi|15901282|ref|NP_345886.1|	170	4e-51	COG0826	Collagenase-like protease, PrtC family	O	Posttranslational modification, protein turnover, chaperones
Unigene179_All	gi|15674677|ref|NP_268851.1|	169	7e-51	COG0826	Collagenase-like protease, PrtC family	O	Posttranslational modification, protein turnover, chaperones
Unigene179_All	gi|15673971|ref|NP_268146.1|	161	1e-47	COG0826	Collagenase-like protease, PrtC family	O	Posttranslational modification, protein turnover, chaperones
Unigene179_All	gi|408356659|ref|YP_006845190.1|	155	9e-46	COG0826	Collagenase-like protease, PrtC family	O	Posttranslational modification, protein turnover, chaperones
Unigene179_All	gi|16800029|ref|NP_470297.1|	152	2e-44	COG0826	Collagenase-like protease, PrtC family	O	Posttranslational modification, protein turnover, chaperones
Unigene1388_All	gi|29375379|ref|NP_814533.1|	278	5e-91	COG1132	ABC-type multidrug transport system, ATPase and permease component	V	Defense mechanisms
Unigene1388_All	gi|414082744|ref|YP_006991450.1|	188	3e-56	COG1132	ABC-type multidrug transport system, ATPase and permease component	V	Defense mechanisms
Unigene1388_All	gi|16801954|ref|NP_472222.1|	186	2e-55	COG1132	ABC-type multidrug transport system, ATPase and permease component	V	Defense mechanisms
Unigene1388_All	gi|339634349|ref|YP_004725990.1|	172	2e-50	COG1132	ABC-type multidrug transport system, ATPase and permease component	V	Defense mechanisms
Unigene1388_All	gi|296111246|ref|YP_003621628.1|	170	2e-49	COG1132	ABC-type multidrug transport system, ATPase and permease component	V	Defense mechanisms
Unigene1388_All	gi|15901893|ref|NP_346497.1|	148	3e-41	COG1132	ABC-type multidrug transport system, ATPase and permease component	V	Defense mechanisms
Unigene1388_All	gi|15674417|ref|NP_268591.1|	145	6e-40	COG1132	ABC-type multidrug transport system, ATPase and permease component	V	Defense mechanisms
Unigene1388_All	gi|448822427|ref|YP_007415589.1|	140	4e-38	COG1132	ABC-type multidrug transport system, ATPase and permease component	V	Defense mechanisms
Unigene1388_All	gi|15672292|ref|NP_266466.1|	121	2e-31	COG1132	ABC-type multidrug transport system, ATPase and permease component	V	Defense mechanisms
Unigene1388_All	gi|206901057|ref|YP_002250359.1|	106	4e-26	COG1132	ABC-type multidrug transport system, ATPase and permease component	V	Defense mechanisms
Unigene231_All	gi|29374846|ref|NP_813999.1|	718	0	COG0480	Translation elongation factor EF-G, a GTPase	J	Translation, ribosomal structure and biogenesis
Unigene231_All	gi|332685772|ref|YP_004455546.1|	678	0	COG0480	Translation elongation factor EF-G, a GTPase	J	Translation, ribosomal structure and biogenesis
Unigene231_All	gi|508608182|ref|YP_006994179.2|	672	0	COG0480	Translation elongation factor EF-G, a GTPase	J	Translation, ribosomal structure and biogenesis
Unigene231_All	gi|15674452|ref|NP_268626.1|	645	0	COG0480	Translation elongation factor EF-G, a GTPase	J	Translation, ribosomal structure and biogenesis
Unigene231_All	gi|15900207|ref|NP_344811.1|	644	0	COG0480	Translation elongation factor EF-G, a GTPase	J	Translation, ribosomal structure and biogenesis
Unigene231_All	gi|352518461|ref|YP_004887778.1|	605	0	COG0480	Translation elongation factor EF-G, a GTPase	J	Translation, ribosomal structure and biogenesis
Unigene231_All	gi|508606659|ref|YP_006992535.2|	595	0	COG0480	Translation elongation factor EF-G, a GTPase	J	Translation, ribosomal structure and biogenesis
Unigene231_All	gi|15674242|ref|NP_268417.1|	593	0	COG0480	Translation elongation factor EF-G, a GTPase	J	Translation, ribosomal structure and biogenesis
Unigene231_All	gi|30260298|ref|NP_842675.1|	589	0	COG0480	Translation elongation factor EF-G, a GTPase	J	Translation, ribosomal structure and biogenesis
Unigene231_All	gi|449086773|ref|YP_007419214.1|	587	0	COG0480	Translation elongation factor EF-G, a GTPase	J	Translation, ribosomal structure and biogenesis
Unigene754_All	gi|288559596|ref|YP_003423082.1|	53.9	3e-06	COG1196	Chromosome segregation ATPase	D	Cell cycle control, cell division, chromosome partitioning
Unigene1156_All	gi|29376718|ref|NP_815872.1|	112	1e-32	COG5294	Uncharacterized protein YxeA	S	Function unknown
Unigene659_All	gi|29374675|ref|NP_813827.1|	596	0	COG1307	Fatty acid-binding protein DegV (function unknown)	I	Lipid transport and metabolism
Unigene659_All	gi|508606366|ref|YP_006992277.2|	318	1e-107	COG1307	Fatty acid-binding protein DegV (function unknown)	I	Lipid transport and metabolism
Unigene659_All	gi|352516188|ref|YP_004885505.1|	299	4e-100	COG1307	Fatty acid-binding protein DegV (function unknown)	I	Lipid transport and metabolism
Unigene659_All	gi|448820637|ref|YP_007413799.1|	274	2e-90	COG1307	Fatty acid-binding protein DegV (function unknown)	I	Lipid transport and metabolism
Unigene659_All	gi|148379290|ref|YP_001253831.1|	240	6e-77	COG1307	Fatty acid-binding protein DegV (function unknown)	I	Lipid transport and metabolism
Unigene659_All	gi|148380528|ref|YP_001255069.1|	225	3e-71	COG1307	Fatty acid-binding protein DegV (function unknown)	I	Lipid transport and metabolism
Unigene659_All	gi|15673853|ref|NP_268028.1|	216	1e-67	COG1307	Fatty acid-binding protein DegV (function unknown)	I	Lipid transport and metabolism
Unigene659_All	gi|310829892|ref|YP_003962249.1|	203	2e-62	COG1307	Fatty acid-binding protein DegV (function unknown)	I	Lipid transport and metabolism
Unigene659_All	gi|257791307|ref|YP_003181913.1|	202	3e-62	COG1307	Fatty acid-binding protein DegV (function unknown)	I	Lipid transport and metabolism
Unigene659_All	gi|350273009|ref|YP_004884317.1|	201	1e-61	COG1307	Fatty acid-binding protein DegV (function unknown)	I	Lipid transport and metabolism
Unigene220_All	gi|508608290|ref|YP_006994296.2|	773	0	COG3385	IS4 transposase	X	Mobilome: prophages, transposons
Unigene220_All	gi|508607927|ref|YP_006993885.2|	773	0	COG3385	IS4 transposase	X	Mobilome: prophages, transposons
Unigene220_All	gi|508607364|ref|YP_006993268.2|	773	0	COG3385	IS4 transposase	X	Mobilome: prophages, transposons
Unigene220_All	gi|508606926|ref|YP_006992815.2|	773	0	COG3385	IS4 transposase	X	Mobilome: prophages, transposons
Unigene220_All	gi|508606732|ref|YP_006992612.2|	773	0	COG3385	IS4 transposase	X	Mobilome: prophages, transposons
Unigene220_All	gi|508605723|ref|YP_006991383.2|	773	0	COG3385	IS4 transposase	X	Mobilome: prophages, transposons
Unigene220_All	gi|508605703|ref|YP_006991354.2|	773	0	COG3385	IS4 transposase	X	Mobilome: prophages, transposons
Unigene220_All	gi|414085370|ref|YP_006994081.1|	773	0	COG3385	IS4 transposase	X	Mobilome: prophages, transposons
Unigene220_All	gi|414084205|ref|YP_006992913.1|	773	0	COG3385	IS4 transposase	X	Mobilome: prophages, transposons
Unigene220_All	gi|414084004|ref|YP_006992712.1|	773	0	COG3385	IS4 transposase	X	Mobilome: prophages, transposons
Unigene78_All	gi|29377457|ref|NP_816611.1|	551	0	COG2508	DNA-binding transcriptional regulator, PucR family	K	Transcription
Unigene78_All	gi|414083856|ref|YP_006992564.1|	226	5e-69	COG2508	DNA-binding transcriptional regulator, PucR family	K	Transcription
Unigene78_All	gi|169828397|ref|YP_001698555.1|	174	4e-49	COG2508	DNA-binding transcriptional regulator, PucR family	K	Transcription
Unigene78_All	gi|295696617|ref|YP_003589855.1|	119	1e-28	COG2508	DNA-binding transcriptional regulator, PucR family	K	Transcription
Unigene78_All	gi|15613320|ref|NP_241623.1|	97.8	3e-21	COG2508	DNA-binding transcriptional regulator, PucR family	K	Transcription
Unigene78_All	gi|16080295|ref|NP_391122.1|	96.7	7e-21	COG2508	DNA-binding transcriptional regulator, PucR family	K	Transcription
Unigene78_All	gi|29377469|ref|NP_816623.1|	88.2	6e-18	COG3835	Sugar diacid utilization regulator	KT	Transcription;Signal transduction mechanisms
Unigene78_All	gi|317122318|ref|YP_004102321.1|	84	2e-16	COG2508	DNA-binding transcriptional regulator, PucR family	K	Transcription
Unigene78_All	gi|29375638|ref|NP_814792.1|	80.5	2e-15	COG2508	DNA-binding transcriptional regulator, PucR family	K	Transcription
Unigene78_All	gi|256391066|ref|YP_003112630.1|	79.7	5e-15	COG2508	DNA-binding transcriptional regulator, PucR family	K	Transcription
Unigene933_All	gi|29377172|ref|NP_816326.1|	442	2e-158	COG4123	tRNA1(Val) A37 N6-methylase TrmN6	J	Translation, ribosomal structure and biogenesis
Unigene933_All	gi|332686355|ref|YP_004456129.1|	344	1e-119	COG4123	tRNA1(Val) A37 N6-methylase TrmN6	J	Translation, ribosomal structure and biogenesis
Unigene933_All	gi|352516844|ref|YP_004886161.1|	295	5e-100	COG4123	tRNA1(Val) A37 N6-methylase TrmN6	J	Translation, ribosomal structure and biogenesis
Unigene933_All	gi|508607920|ref|YP_006993877.2|	277	3e-93	COG4123	tRNA1(Val) A37 N6-methylase TrmN6	J	Translation, ribosomal structure and biogenesis
Unigene933_All	gi|15675331|ref|NP_269505.1|	267	5e-89	COG4123	tRNA1(Val) A37 N6-methylase TrmN6	J	Translation, ribosomal structure and biogenesis
Unigene933_All	gi|448821541|ref|YP_007414703.1|	266	5e-89	COG4123	tRNA1(Val) A37 N6-methylase TrmN6	J	Translation, ribosomal structure and biogenesis
Unigene933_All	gi|15901380|ref|NP_345984.1|	259	6e-86	COG4123	tRNA1(Val) A37 N6-methylase TrmN6	J	Translation, ribosomal structure and biogenesis
Unigene933_All	gi|15674123|ref|NP_268298.1|	242	3e-79	COG4123	tRNA1(Val) A37 N6-methylase TrmN6	J	Translation, ribosomal structure and biogenesis
Unigene933_All	gi|30260224|ref|NP_842601.1|	228	9e-74	COG4123	tRNA1(Val) A37 N6-methylase TrmN6	J	Translation, ribosomal structure and biogenesis
Unigene933_All	gi|377809719|ref|YP_005004940.1|	228	1e-73	COG4123	tRNA1(Val) A37 N6-methylase TrmN6	J	Translation, ribosomal structure and biogenesis
Unigene1700_All	gi|18450343|ref|NP_569214.1|	298	1e-96	COG2608	Copper chaperone CopZ	P	Inorganic ion transport and metabolism
Unigene1700_All	gi|393202544|ref|YP_006468890.1|	272	2e-86	COG2608	Copper chaperone CopZ	P	Inorganic ion transport and metabolism
Unigene1700_All	gi|15616598|ref|NP_244904.1|	269	2e-85	COG2608	Copper chaperone CopZ	P	Inorganic ion transport and metabolism
Unigene1700_All	gi|508607224|ref|YP_006993123.2|	269	2e-85	COG2608	Copper chaperone CopZ	P	Inorganic ion transport and metabolism
Unigene1700_All	gi|408355524|ref|YP_006844055.1|	269	2e-85	COG2608	Copper chaperone CopZ	P	Inorganic ion transport and metabolism
Unigene1700_All	gi|375007433|ref|YP_004981066.1|	268	6e-85	COG2608	Copper chaperone CopZ	P	Inorganic ion transport and metabolism
Unigene1700_All	gi|375009362|ref|YP_004982995.1|	268	6e-85	COG2608	Copper chaperone CopZ	P	Inorganic ion transport and metabolism
Unigene1700_All	gi|269926252|ref|YP_003322875.1|	268	6e-85	COG2608	Copper chaperone CopZ	P	Inorganic ion transport and metabolism
Unigene1700_All	gi|375007241|ref|YP_004980873.1|	268	8e-85	COG2608	Copper chaperone CopZ	P	Inorganic ion transport and metabolism
Unigene1700_All	gi|169829762|ref|YP_001699920.1|	259	1e-81	COG2608	Copper chaperone CopZ	P	Inorganic ion transport and metabolism
Unigene338_All	gi|29375554|ref|NP_814708.1|	297	5e-104	COG3223	Phosphate starvation-inducible membrane PsiE (function unknown)	R	General function prediction only
Unigene338_All	gi|332686252|ref|YP_004456026.1|	138	5e-41	COG3223	Phosphate starvation-inducible membrane PsiE (function unknown)	R	General function prediction only
Unigene338_All	gi|352518336|ref|YP_004887653.1|	90.9	2e-22	COG3223	Phosphate starvation-inducible membrane PsiE (function unknown)	R	General function prediction only
Unigene338_All	gi|470153679|ref|YP_006282181.1|	77	5e-17	COG3223	Phosphate starvation-inducible membrane PsiE (function unknown)	R	General function prediction only
Unigene338_All	gi|317046519|ref|YP_004114167.1|	76.3	1e-16	COG3223	Phosphate starvation-inducible membrane PsiE (function unknown)	R	General function prediction only
Unigene338_All	gi|449092103|ref|YP_007424544.1|	75.1	3e-16	COG3223	Phosphate starvation-inducible membrane PsiE (function unknown)	R	General function prediction only
Unigene338_All	gi|386745039|ref|YP_006218218.1|	73.2	1e-15	COG3223	Phosphate starvation-inducible membrane PsiE (function unknown)	R	General function prediction only
Unigene338_All	gi|30265123|ref|NP_847500.1|	73.2	1e-15	COG3223	Phosphate starvation-inducible membrane PsiE (function unknown)	R	General function prediction only
Unigene338_All	gi|238918177|ref|YP_002931691.1|	72.8	2e-15	COG3223	Phosphate starvation-inducible membrane PsiE (function unknown)	R	General function prediction only
Unigene338_All	gi|481851266|ref|YP_007875706.1|	72	4e-15	COG3223	Phosphate starvation-inducible membrane PsiE (function unknown)	R	General function prediction only
Unigene83_All	gi|29376923|ref|NP_816077.1|	241	7e-80	COG0516	IMP dehydrogenase/GMP reductase	F	Nucleotide transport and metabolism
Unigene83_All	gi|352517705|ref|YP_004887022.1|	212	2e-68	COG0516	IMP dehydrogenase/GMP reductase	F	Nucleotide transport and metabolism
Unigene83_All	gi|332686729|ref|YP_004456503.1|	206	4e-66	COG0516	IMP dehydrogenase/GMP reductase	F	Nucleotide transport and metabolism
Unigene83_All	gi|449092528|ref|YP_007424969.1|	204	6e-65	COG0516	IMP dehydrogenase/GMP reductase	F	Nucleotide transport and metabolism
Unigene83_All	gi|30265474|ref|NP_847851.1|	203	7e-65	COG0516	IMP dehydrogenase/GMP reductase	F	Nucleotide transport and metabolism
Unigene83_All	gi|15926918|ref|NP_374451.1|	200	1e-63	COG0516	IMP dehydrogenase/GMP reductase	F	Nucleotide transport and metabolism
Unigene83_All	gi|410682366|ref|YP_006934768.1|	198	8e-63	COG0516	IMP dehydrogenase/GMP reductase	F	Nucleotide transport and metabolism
Unigene83_All	gi|255767737|ref|NP_391093.2|	197	1e-62	COG0516	IMP dehydrogenase/GMP reductase	F	Nucleotide transport and metabolism
Unigene83_All	gi|169830110|ref|YP_001700268.1|	196	4e-62	COG0516	IMP dehydrogenase/GMP reductase	F	Nucleotide transport and metabolism
Unigene83_All	gi|386714240|ref|YP_006180563.1|	196	4e-62	COG0516	IMP dehydrogenase/GMP reductase	F	Nucleotide transport and metabolism
Unigene655_All	gi|29375812|ref|NP_814966.1|	1730	0	COG3459	Cellobiose phosphorylase	G	Carbohydrate transport and metabolism
Unigene655_All	gi|414082524|ref|YP_006991224.1|	935	0	COG3459	Cellobiose phosphorylase	G	Carbohydrate transport and metabolism
Unigene655_All	gi|16800906|ref|NP_471174.1|	711	0	COG3459	Cellobiose phosphorylase	G	Carbohydrate transport and metabolism
Unigene655_All	gi|218927804|ref|YP_002345679.1|	658	0	COG3459	Cellobiose phosphorylase	G	Carbohydrate transport and metabolism
Unigene655_All	gi|342732804|ref|YP_004771643.1|	649	0	COG3459	Cellobiose phosphorylase	G	Carbohydrate transport and metabolism
Unigene655_All	gi|269793982|ref|YP_003313437.1|	587	0	COG3459	Cellobiose phosphorylase	G	Carbohydrate transport and metabolism
Unigene655_All	gi|182416027|ref|YP_001821093.1|	554	4e-180	COG3459	Cellobiose phosphorylase	G	Carbohydrate transport and metabolism
Unigene655_All	gi|116255728|ref|YP_771561.1|	525	4e-170	COG3459	Cellobiose phosphorylase	G	Carbohydrate transport and metabolism
Unigene655_All	gi|217978600|ref|YP_002362747.1|	521	2e-168	COG3459	Cellobiose phosphorylase	G	Carbohydrate transport and metabolism
Unigene655_All	gi|312115412|ref|YP_004013008.1|	517	8e-167	COG3459	Cellobiose phosphorylase	G	Carbohydrate transport and metabolism
Unigene1188_All	gi|29375233|ref|NP_814386.1|	197	4e-61	COG1502	Phosphatidylserine/phosphatidylglycerophosphate/cardiolipin synthase or related enzyme	I	Lipid transport and metabolism
Unigene1188_All	gi|296111779|ref|YP_003622161.1|	61.6	6e-11	COG1502	Phosphatidylserine/phosphatidylglycerophosphate/cardiolipin synthase or related enzyme	I	Lipid transport and metabolism
Unigene1188_All	gi|377810523|ref|YP_005005744.1|	59.7	3e-10	COG1502	Phosphatidylserine/phosphatidylglycerophosphate/cardiolipin synthase or related enzyme	I	Lipid transport and metabolism
Unigene1188_All	gi|352517549|ref|YP_004886866.1|	59.3	4e-10	COG1502	Phosphatidylserine/phosphatidylglycerophosphate/cardiolipin synthase or related enzyme	I	Lipid transport and metabolism
Unigene1188_All	gi|339635072|ref|YP_004726713.1|	58.2	1e-09	COG1502	Phosphatidylserine/phosphatidylglycerophosphate/cardiolipin synthase or related enzyme	I	Lipid transport and metabolism
Unigene1188_All	gi|397781724|ref|YP_006546197.1|	55.5	9e-09	COG1502	Phosphatidylserine/phosphatidylglycerophosphate/cardiolipin synthase or related enzyme	I	Lipid transport and metabolism
Unigene1188_All	gi|88602518|ref|YP_502696.1|	54.7	2e-08	COG1502	Phosphatidylserine/phosphatidylglycerophosphate/cardiolipin synthase or related enzyme	I	Lipid transport and metabolism
Unigene1188_All	gi|508606360|ref|YP_006992199.2|	54.3	2e-08	COG1502	Phosphatidylserine/phosphatidylglycerophosphate/cardiolipin synthase or related enzyme	I	Lipid transport and metabolism
Unigene1188_All	gi|448822629|ref|YP_007415791.1|	52.8	8e-08	COG1502	Phosphatidylserine/phosphatidylglycerophosphate/cardiolipin synthase or related enzyme	I	Lipid transport and metabolism
Unigene1188_All	gi|29376167|ref|NP_815321.1|	52.4	1e-07	COG1502	Phosphatidylserine/phosphatidylglycerophosphate/cardiolipin synthase or related enzyme	I	Lipid transport and metabolism
Unigene985_All	gi|29377587|ref|NP_816741.1|	228	7e-77	COG4405	Uncharacterized protein YhfF	S	Function unknown
Unigene985_All	gi|296110223|ref|YP_003620604.1|	140	3e-42	COG4405	Uncharacterized protein YhfF	S	Function unknown
Unigene985_All	gi|449086975|ref|YP_007419416.1|	126	6e-37	COG4405	Uncharacterized protein YhfF	S	Function unknown
Unigene985_All	gi|508605704|ref|YP_006991355.2|	112	2e-31	COG4405	Uncharacterized protein YhfF	S	Function unknown
Unigene985_All	gi|427711312|ref|YP_007059936.1|	107	2e-29	COG4405	Uncharacterized protein YhfF	S	Function unknown
Unigene985_All	gi|352517765|ref|YP_004887082.1|	105	9e-29	COG4405	Uncharacterized protein YhfF	S	Function unknown
Unigene985_All	gi|393201362|ref|YP_006463204.1|	103	4e-28	COG4405	Uncharacterized protein YhfF	S	Function unknown
Unigene985_All	gi|23098243|ref|NP_691709.1|	101	7e-27	COG4405	Uncharacterized protein YhfF	S	Function unknown
Unigene985_All	gi|15900689|ref|NP_345293.1|	99.8	2e-26	COG4405	Uncharacterized protein YhfF	S	Function unknown
Unigene985_All	gi|158339902|ref|YP_001521072.1|	98.2	1e-25	COG4405	Uncharacterized protein YhfF	S	Function unknown
Unigene947_All	gi|29375015|ref|NP_814168.1|	404	2e-144	COG0666	Ankyrin repeat	T	Signal transduction mechanisms
Unigene947_All	gi|339634669|ref|YP_004726310.1|	280	2e-94	COG0666	Ankyrin repeat	T	Signal transduction mechanisms
Unigene947_All	gi|352517635|ref|YP_004886952.1|	216	1e-69	COG0666	Ankyrin repeat	T	Signal transduction mechanisms
Unigene947_All	gi|311108897|ref|YP_003981750.1|	164	2e-49	COG0666	Ankyrin repeat	T	Signal transduction mechanisms
Unigene947_All	gi|449091632|ref|YP_007424073.1|	157	4e-47	COG0666	Ankyrin repeat	T	Signal transduction mechanisms
Unigene947_All	gi|508605637|ref|YP_006991254.2|	159	6e-47	COG0666	Ankyrin repeat	T	Signal transduction mechanisms
Unigene947_All	gi|15597694|ref|NP_251188.1|	157	1e-46	COG0666	Ankyrin repeat	T	Signal transduction mechanisms
Unigene947_All	gi|30264743|ref|NP_847120.1|	156	1e-46	COG0666	Ankyrin repeat	T	Signal transduction mechanisms
Unigene947_All	gi|209884839|ref|YP_002288696.1|	155	3e-46	COG0666	Ankyrin repeat	T	Signal transduction mechanisms
Unigene947_All	gi|339322056|ref|YP_004680950.1|	156	4e-46	COG0666	Ankyrin repeat	T	Signal transduction mechanisms
Unigene675_All	gi|29375973|ref|NP_815127.1|	1231	0	COG0322	Excinuclease UvrABC, nuclease subunit	L	Replication, recombination and repair
Unigene675_All	gi|332686483|ref|YP_004456257.1|	1008	0	COG0322	Excinuclease UvrABC, nuclease subunit	L	Replication, recombination and repair
Unigene675_All	gi|352516433|ref|YP_004885750.1|	934	0	COG0322	Excinuclease UvrABC, nuclease subunit	L	Replication, recombination and repair
Unigene675_All	gi|508607107|ref|YP_006993002.2|	915	0	COG0322	Excinuclease UvrABC, nuclease subunit	L	Replication, recombination and repair
Unigene675_All	gi|16800266|ref|NP_470534.1|	886	0	COG0322	Excinuclease UvrABC, nuclease subunit	L	Replication, recombination and repair
Unigene675_All	gi|255767657|ref|NP_390727.2|	840	0	COG0322	Excinuclease UvrABC, nuclease subunit	L	Replication, recombination and repair
Unigene675_All	gi|15900526|ref|NP_345130.1|	837	0	COG0322	Excinuclease UvrABC, nuclease subunit	L	Replication, recombination and repair
Unigene675_All	gi|30264586|ref|NP_846963.1|	813	0	COG0322	Excinuclease UvrABC, nuclease subunit	L	Replication, recombination and repair
Unigene675_All	gi|375009773|ref|YP_004983406.1|	813	0	COG0322	Excinuclease UvrABC, nuclease subunit	L	Replication, recombination and repair
Unigene675_All	gi|449091471|ref|YP_007423912.1|	805	0	COG0322	Excinuclease UvrABC, nuclease subunit	L	Replication, recombination and repair
Unigene5_All	gi|29376496|ref|NP_815650.1|	1524	0	COG0317	(p)ppGpp synthase/hydrolase, HD superfamily	TK	Signal transduction mechanisms;Transcription
Unigene5_All	gi|332686842|ref|YP_004456616.1|	1220	0	COG0317	(p)ppGpp synthase/hydrolase, HD superfamily	TK	Signal transduction mechanisms;Transcription
Unigene5_All	gi|352518328|ref|YP_004887645.1|	1190	0	COG0317	(p)ppGpp synthase/hydrolase, HD superfamily	TK	Signal transduction mechanisms;Transcription
Unigene5_All	gi|508606678|ref|YP_006992555.2|	1122	0	COG0317	(p)ppGpp synthase/hydrolase, HD superfamily	TK	Signal transduction mechanisms;Transcription
Unigene5_All	gi|16800626|ref|NP_470894.1|	1030	0	COG0317	(p)ppGpp synthase/hydrolase, HD superfamily	TK	Signal transduction mechanisms;Transcription
Unigene5_All	gi|377809688|ref|YP_005004909.1|	990	0	COG0317	(p)ppGpp synthase/hydrolase, HD superfamily	TK	Signal transduction mechanisms;Transcription
Unigene5_All	gi|448821490|ref|YP_007414652.1|	984	0	COG0317	(p)ppGpp synthase/hydrolase, HD superfamily	TK	Signal transduction mechanisms;Transcription
Unigene5_All	gi|255767631|ref|NP_390638.2|	973	0	COG0317	(p)ppGpp synthase/hydrolase, HD superfamily	TK	Signal transduction mechanisms;Transcription
Unigene5_All	gi|212638570|ref|YP_002315090.1|	969	0	COG0317	(p)ppGpp synthase/hydrolase, HD superfamily	TK	Signal transduction mechanisms;Transcription
Unigene5_All	gi|393200222|ref|YP_006462064.1|	968	0	COG0317	(p)ppGpp synthase/hydrolase, HD superfamily	TK	Signal transduction mechanisms;Transcription
Unigene912_All	gi|29375513|ref|NP_814667.1|	424	5e-148	COG0531	Amino acid transporter	E	Amino acid transport and metabolism
Unigene912_All	gi|352518320|ref|YP_004887637.1|	266	4e-86	COG0531	Amino acid transporter	E	Amino acid transport and metabolism
Unigene912_All	gi|508605869|ref|YP_006991596.2|	249	2e-79	COG0531	Amino acid transporter	E	Amino acid transport and metabolism
Unigene912_All	gi|408356735|ref|YP_006845266.1|	236	1e-74	COG0531	Amino acid transporter	E	Amino acid transport and metabolism
Unigene912_All	gi|15674262|ref|NP_268435.1|	214	5e-66	COG0531	Amino acid transporter	E	Amino acid transport and metabolism
Unigene912_All	gi|16799723|ref|NP_469991.1|	201	1e-60	COG0531	Amino acid transporter	E	Amino acid transport and metabolism
Unigene912_All	gi|393199961|ref|YP_006461803.1|	201	1e-60	COG0531	Amino acid transporter	E	Amino acid transport and metabolism
Unigene912_All	gi|15900874|ref|NP_345478.1|	197	2e-59	COG0531	Amino acid transporter	E	Amino acid transport and metabolism
Unigene912_All	gi|212639858|ref|YP_002316378.1|	196	7e-59	COG0531	Amino acid transporter	E	Amino acid transport and metabolism
Unigene912_All	gi|375007887|ref|YP_004981520.1|	188	8e-56	COG0531	Amino acid transporter	E	Amino acid transport and metabolism
Unigene20_All	gi|29374823|ref|NP_813975.1|	541	0	COG0213	Thymidine phosphorylase	F	Nucleotide transport and metabolism
Unigene20_All	gi|352518476|ref|YP_004887793.1|	416	2e-144	COG0213	Thymidine phosphorylase	F	Nucleotide transport and metabolism
Unigene20_All	gi|414085014|ref|YP_006993725.1|	389	1e-133	COG0213	Thymidine phosphorylase	F	Nucleotide transport and metabolism
Unigene20_All	gi|50812307|ref|NP_391819.2|	370	2e-126	COG0213	Thymidine phosphorylase	F	Nucleotide transport and metabolism
Unigene20_All	gi|30261928|ref|NP_844305.1|	359	3e-122	COG0213	Thymidine phosphorylase	F	Nucleotide transport and metabolism
Unigene20_All	gi|449088721|ref|YP_007421162.1|	359	4e-122	COG0213	Thymidine phosphorylase	F	Nucleotide transport and metabolism
Unigene20_All	gi|222152038|ref|YP_002561198.1|	358	1e-121	COG0213	Thymidine phosphorylase	F	Nucleotide transport and metabolism
Unigene20_All	gi|16801167|ref|NP_471435.1|	358	1e-121	COG0213	Thymidine phosphorylase	F	Nucleotide transport and metabolism
Unigene20_All	gi|15894824|ref|NP_348173.1|	353	1e-119	COG0213	Thymidine phosphorylase	F	Nucleotide transport and metabolism
Unigene20_All	gi|161376696|ref|NP_375243.2|	347	2e-117	COG0213	Thymidine phosphorylase	F	Nucleotide transport and metabolism
Unigene1639_All	gi|29374912|ref|NP_814065.1|	192	2e-59	COG2723	Beta-glucosidase/6-phospho-beta-glucosidase/beta-galactosidase	G	Carbohydrate transport and metabolism
Unigene1639_All	gi|408357092|ref|YP_006845623.1|	98.2	6e-24	COG2723	Beta-glucosidase/6-phospho-beta-glucosidase/beta-galactosidase	G	Carbohydrate transport and metabolism
Unigene1639_All	gi|332685942|ref|YP_004455716.1|	96.3	1e-23	COG2723	Beta-glucosidase/6-phospho-beta-glucosidase/beta-galactosidase	G	Carbohydrate transport and metabolism
Unigene1639_All	gi|29374911|ref|NP_814064.1|	96.3	3e-23	COG2723	Beta-glucosidase/6-phospho-beta-glucosidase/beta-galactosidase	G	Carbohydrate transport and metabolism
Unigene1639_All	gi|352517880|ref|YP_004887197.1|	95.1	8e-23	COG2723	Beta-glucosidase/6-phospho-beta-glucosidase/beta-galactosidase	G	Carbohydrate transport and metabolism
Unigene1639_All	gi|126700713|ref|YP_001089610.1|	93.2	4e-22	COG2723	Beta-glucosidase/6-phospho-beta-glucosidase/beta-galactosidase	G	Carbohydrate transport and metabolism
Unigene1639_All	gi|435852830|ref|YP_007314149.1|	93.2	4e-22	COG2723	Beta-glucosidase/6-phospho-beta-glucosidase/beta-galactosidase	G	Carbohydrate transport and metabolism
Unigene1639_All	gi|258654027|ref|YP_003203183.1|	92	1e-21	COG2723	Beta-glucosidase/6-phospho-beta-glucosidase/beta-galactosidase	G	Carbohydrate transport and metabolism
Unigene1639_All	gi|16799096|ref|NP_469364.1|	91.7	1e-21	COG2723	Beta-glucosidase/6-phospho-beta-glucosidase/beta-galactosidase	G	Carbohydrate transport and metabolism
Unigene1639_All	gi|50812306|ref|NP_391805.2|	89.7	9e-21	COG2723	Beta-glucosidase/6-phospho-beta-glucosidase/beta-galactosidase	G	Carbohydrate transport and metabolism
Unigene377_All	gi|29376112|ref|NP_815266.1|	880	0	COG1160	Predicted GTPases	R	General function prediction only
Unigene377_All	gi|332686552|ref|YP_004456326.1|	768	0	COG1160	Predicted GTPases	R	General function prediction only
Unigene377_All	gi|352518175|ref|YP_004887492.1|	750	0	COG1160	Predicted GTPases	R	General function prediction only
Unigene377_All	gi|508606444|ref|YP_006992296.2|	720	0	COG1160	Predicted GTPases	R	General function prediction only
Unigene377_All	gi|15901543|ref|NP_346147.1|	719	0	COG1160	Predicted GTPases	R	General function prediction only
Unigene377_All	gi|15674498|ref|NP_268672.1|	715	0	COG1160	Predicted GTPases	R	General function prediction only
Unigene377_All	gi|15672737|ref|NP_266911.1|	681	0	COG1160	Predicted GTPases	R	General function prediction only
Unigene377_All	gi|377809631|ref|YP_005004852.1|	678	0	COG1160	Predicted GTPases	R	General function prediction only
Unigene377_All	gi|16801117|ref|NP_471385.1|	676	0	COG1160	Predicted GTPases	R	General function prediction only
Unigene377_All	gi|448821381|ref|YP_007414543.1|	675	0	COG1160	Predicted GTPases	R	General function prediction only
Unigene458_All	gi|29376215|ref|NP_815369.1|	935	0	COG1249	Pyruvate/2-oxoglutarate dehydrogenase complex, dihydrolipoamide dehydrogenase (E3) component or related enzyme	C	Energy production and conversion
Unigene458_All	gi|15615327|ref|NP_243630.1|	516	4e-180	COG1249	Pyruvate/2-oxoglutarate dehydrogenase complex, dihydrolipoamide dehydrogenase (E3) component or related enzyme	C	Energy production and conversion
Unigene458_All	gi|375009440|ref|YP_004983073.1|	511	6e-178	COG1249	Pyruvate/2-oxoglutarate dehydrogenase complex, dihydrolipoamide dehydrogenase (E3) component or related enzyme	C	Energy production and conversion
Unigene458_All	gi|212638802|ref|YP_002315322.1|	495	1e-171	COG1249	Pyruvate/2-oxoglutarate dehydrogenase complex, dihydrolipoamide dehydrogenase (E3) component or related enzyme	C	Energy production and conversion
Unigene458_All	gi|16800476|ref|NP_470744.1|	491	7e-170	COG1249	Pyruvate/2-oxoglutarate dehydrogenase complex, dihydrolipoamide dehydrogenase (E3) component or related enzyme	C	Energy production and conversion
Unigene458_All	gi|23099322|ref|NP_692788.1|	487	2e-168	COG1249	Pyruvate/2-oxoglutarate dehydrogenase complex, dihydrolipoamide dehydrogenase (E3) component or related enzyme	C	Energy production and conversion
Unigene458_All	gi|255767526|ref|NP_390286.2|	468	5e-161	COG1249	Pyruvate/2-oxoglutarate dehydrogenase complex, dihydrolipoamide dehydrogenase (E3) component or related enzyme	C	Energy production and conversion
Unigene458_All	gi|393200441|ref|YP_006462283.1|	461	3e-158	COG1249	Pyruvate/2-oxoglutarate dehydrogenase complex, dihydrolipoamide dehydrogenase (E3) component or related enzyme	C	Energy production and conversion
Unigene458_All	gi|30264238|ref|NP_846615.1|	460	8e-158	COG1249	Pyruvate/2-oxoglutarate dehydrogenase complex, dihydrolipoamide dehydrogenase (E3) component or related enzyme	C	Energy production and conversion
Unigene458_All	gi|449091123|ref|YP_007423564.1|	459	1e-157	COG1249	Pyruvate/2-oxoglutarate dehydrogenase complex, dihydrolipoamide dehydrogenase (E3) component or related enzyme	C	Energy production and conversion
Unigene678_All	gi|29375269|ref|NP_814422.1|	963	0	COG0624	Acetylornithine deacetylase/Succinyl-diaminopimelate desuccinylase or related deacylase	E	Amino acid transport and metabolism
Unigene678_All	gi|332687171|ref|YP_004456945.1|	733	0	COG0624	Acetylornithine deacetylase/Succinyl-diaminopimelate desuccinylase or related deacylase	E	Amino acid transport and metabolism
Unigene678_All	gi|352516420|ref|YP_004885737.1|	626	0	COG0624	Acetylornithine deacetylase/Succinyl-diaminopimelate desuccinylase or related deacylase	E	Amino acid transport and metabolism
Unigene678_All	gi|15675062|ref|NP_269236.1|	572	0	COG0624	Acetylornithine deacetylase/Succinyl-diaminopimelate desuccinylase or related deacylase	E	Amino acid transport and metabolism
Unigene678_All	gi|508606092|ref|YP_006991853.2|	556	0	COG0624	Acetylornithine deacetylase/Succinyl-diaminopimelate desuccinylase or related deacylase	E	Amino acid transport and metabolism
Unigene678_All	gi|15900531|ref|NP_345135.1|	532	0	COG0624	Acetylornithine deacetylase/Succinyl-diaminopimelate desuccinylase or related deacylase	E	Amino acid transport and metabolism
Unigene678_All	gi|15672824|ref|NP_266998.1|	512	2e-178	COG0624	Acetylornithine deacetylase/Succinyl-diaminopimelate desuccinylase or related deacylase	E	Amino acid transport and metabolism
Unigene678_All	gi|448820860|ref|YP_007414022.1|	496	5e-172	COG0624	Acetylornithine deacetylase/Succinyl-diaminopimelate desuccinylase or related deacylase	E	Amino acid transport and metabolism
Unigene678_All	gi|377808843|ref|YP_005004064.1|	494	1e-171	COG0624	Acetylornithine deacetylase/Succinyl-diaminopimelate desuccinylase or related deacylase	E	Amino acid transport and metabolism
Unigene678_All	gi|326803176|ref|YP_004320994.1|	484	2e-167	COG0624	Acetylornithine deacetylase/Succinyl-diaminopimelate desuccinylase or related deacylase	E	Amino acid transport and metabolism
Unigene506_All	gi|29375774|ref|NP_814928.1|	590	0	COG3689	Uncharacterized membrane protein YcgQ, UPF0703/DUF1980 family	S	Function unknown
Unigene506_All	gi|16799993|ref|NP_470261.1|	272	8e-90	COG3689	Uncharacterized membrane protein YcgQ, UPF0703/DUF1980 family	S	Function unknown
Unigene506_All	gi|15900785|ref|NP_345389.1|	254	1e-82	COG3689	Uncharacterized membrane protein YcgQ, UPF0703/DUF1980 family	S	Function unknown
Unigene506_All	gi|30262077|ref|NP_844454.1|	250	4e-81	COG3689	Uncharacterized membrane protein YcgQ, UPF0703/DUF1980 family	S	Function unknown
Unigene506_All	gi|15674664|ref|NP_268838.1|	248	1e-80	COG3689	Uncharacterized membrane protein YcgQ, UPF0703/DUF1980 family	S	Function unknown
Unigene506_All	gi|449088873|ref|YP_007421314.1|	246	1e-79	COG3689	Uncharacterized membrane protein YcgQ, UPF0703/DUF1980 family	S	Function unknown
Unigene506_All	gi|16077393|ref|NP_388206.1|	230	2e-73	COG3689	Uncharacterized membrane protein YcgQ, UPF0703/DUF1980 family	S	Function unknown
Unigene506_All	gi|375008916|ref|YP_004982549.1|	226	6e-72	COG3689	Uncharacterized membrane protein YcgQ, UPF0703/DUF1980 family	S	Function unknown
Unigene506_All	gi|332686786|ref|YP_004456560.1|	196	7e-62	COG3689	Uncharacterized membrane protein YcgQ, UPF0703/DUF1980 family	S	Function unknown
Unigene506_All	gi|332686785|ref|YP_004456559.1|	157	6e-47	COG3689	Uncharacterized membrane protein YcgQ, UPF0703/DUF1980 family	S	Function unknown
Unigene611_All	gi|29375778|ref|NP_814932.1|	276	5e-96	COG0816	RNase H-fold protein, predicted Holliday junction resolvase in Firmicutes and mycoplasms, involved in anti-termination at Rho-dependent terminators	K	Transcription
Unigene611_All	gi|332686781|ref|YP_004456555.1|	239	2e-81	COG0816	RNase H-fold protein, predicted Holliday junction resolvase in Firmicutes and mycoplasms, involved in anti-termination at Rho-dependent terminators	K	Transcription
Unigene611_All	gi|352518044|ref|YP_004887361.1|	224	1e-75	COG0816	RNase H-fold protein, predicted Holliday junction resolvase in Firmicutes and mycoplasms, involved in anti-termination at Rho-dependent terminators	K	Transcription
Unigene611_All	gi|377809471|ref|YP_005004692.1|	213	1e-70	COG0816	RNase H-fold protein, predicted Holliday junction resolvase in Firmicutes and mycoplasms, involved in anti-termination at Rho-dependent terminators	K	Transcription
Unigene611_All	gi|508606268|ref|YP_006992095.2|	211	4e-70	COG0816	RNase H-fold protein, predicted Holliday junction resolvase in Firmicutes and mycoplasms, involved in anti-termination at Rho-dependent terminators	K	Transcription
Unigene611_All	gi|15675863|ref|NP_270037.1|	207	7e-69	COG0816	RNase H-fold protein, predicted Holliday junction resolvase in Firmicutes and mycoplasms, involved in anti-termination at Rho-dependent terminators	K	Transcription
Unigene611_All	gi|339634214|ref|YP_004725855.1|	208	8e-69	COG0816	RNase H-fold protein, predicted Holliday junction resolvase in Firmicutes and mycoplasms, involved in anti-termination at Rho-dependent terminators	K	Transcription
Unigene611_All	gi|326803430|ref|YP_004321248.1|	207	2e-68	COG0816	RNase H-fold protein, predicted Holliday junction resolvase in Firmicutes and mycoplasms, involved in anti-termination at Rho-dependent terminators	K	Transcription
Unigene611_All	gi|296110666|ref|YP_003621047.1|	202	8e-67	COG0816	RNase H-fold protein, predicted Holliday junction resolvase in Firmicutes and mycoplasms, involved in anti-termination at Rho-dependent terminators	K	Transcription
Unigene611_All	gi|448821781|ref|YP_007414943.1|	202	1e-66	COG0816	RNase H-fold protein, predicted Holliday junction resolvase in Firmicutes and mycoplasms, involved in anti-termination at Rho-dependent terminators	K	Transcription
Unigene1584_All	gi|29374762|ref|NP_813914.1|	373	2e-130	COG0604	NADPH:quinone reductase or related Zn-dependent oxidoreductase	CR	Energy production and conversion;General function prediction only
Unigene1584_All	gi|352517193|ref|YP_004886510.1|	251	2e-82	COG0604	NADPH:quinone reductase or related Zn-dependent oxidoreductase	CR	Energy production and conversion;General function prediction only
Unigene1584_All	gi|449090402|ref|YP_007422843.1|	232	6e-75	COG0604	NADPH:quinone reductase or related Zn-dependent oxidoreductase	CR	Energy production and conversion;General function prediction only
Unigene1584_All	gi|30263461|ref|NP_845838.1|	231	7e-75	COG0604	NADPH:quinone reductase or related Zn-dependent oxidoreductase	CR	Energy production and conversion;General function prediction only
Unigene1584_All	gi|448819818|ref|YP_007412980.1|	231	1e-74	COG0604	NADPH:quinone reductase or related Zn-dependent oxidoreductase	CR	Energy production and conversion;General function prediction only
Unigene1584_All	gi|220926223|ref|YP_002501525.1|	196	4e-61	COG0604	NADPH:quinone reductase or related Zn-dependent oxidoreductase	CR	Energy production and conversion;General function prediction only
Unigene1584_All	gi|183220931|ref|YP_001838927.1|	188	8e-58	COG0604	NADPH:quinone reductase or related Zn-dependent oxidoreductase	CR	Energy production and conversion;General function prediction only
Unigene1584_All	gi|307129359|ref|YP_003881375.1|	187	1e-57	COG0604	NADPH:quinone reductase or related Zn-dependent oxidoreductase	CR	Energy production and conversion;General function prediction only
Unigene1584_All	gi|521168896|ref|YP_008159975.1|	187	2e-57	COG0604	NADPH:quinone reductase or related Zn-dependent oxidoreductase	CR	Energy production and conversion;General function prediction only
Unigene1584_All	gi|339328071|ref|YP_004687763.1|	185	2e-56	COG0604	NADPH:quinone reductase or related Zn-dependent oxidoreductase	CR	Energy production and conversion;General function prediction only
Unigene36_All	gi|29377180|ref|NP_816334.1|	566	0	COG4111	Uncharacterized conserved protein	S	Function unknown
Unigene36_All	gi|352518288|ref|YP_004887605.1|	410	2e-144	COG4111	Uncharacterized conserved protein	S	Function unknown
Unigene36_All	gi|332686189|ref|YP_004455963.1|	374	6e-130	COG4111	Uncharacterized conserved protein	S	Function unknown
Unigene36_All	gi|508605813|ref|YP_006991532.2|	324	2e-110	COG4111	Uncharacterized conserved protein	S	Function unknown
Unigene36_All	gi|427723661|ref|YP_007070938.1|	141	2e-39	COG4111	Uncharacterized conserved protein	S	Function unknown
Unigene36_All	gi|387793217|ref|YP_006258282.1|	140	4e-39	COG1051	ADP-ribose pyrophosphatase YjhB, NUDIX family	F	Nucleotide transport and metabolism
Unigene36_All	gi|448821968|ref|YP_007415130.1|	138	6e-38	COG4111	Uncharacterized conserved protein	S	Function unknown
Unigene36_All	gi|158333234|ref|YP_001514406.1|	137	8e-38	COG4111	Uncharacterized conserved protein	S	Function unknown
Unigene36_All	gi|313676778|ref|YP_004054774.1|	137	1e-37	COG1051	ADP-ribose pyrophosphatase YjhB, NUDIX family	F	Nucleotide transport and metabolism
Unigene36_All	gi|319955377|ref|YP_004166644.1|	137	1e-37	COG1051	ADP-ribose pyrophosphatase YjhB, NUDIX family	F	Nucleotide transport and metabolism
Unigene564_All	gi|29377752|ref|NP_816906.1|	1290	0	COG0445	tRNA U34 5-carboxymethylaminomethyl modifying enzyme MnmG/GidA	J	Translation, ribosomal structure and biogenesis
Unigene564_All	gi|332687268|ref|YP_004457042.1|	1110	0	COG0445	tRNA U34 5-carboxymethylaminomethyl modifying enzyme MnmG/GidA	J	Translation, ribosomal structure and biogenesis
Unigene564_All	gi|352518722|ref|YP_004888039.1|	1058	0	COG0445	tRNA U34 5-carboxymethylaminomethyl modifying enzyme MnmG/GidA	J	Translation, ribosomal structure and biogenesis
Unigene564_All	gi|508608291|ref|YP_006994297.2|	1051	0	COG0445	tRNA U34 5-carboxymethylaminomethyl modifying enzyme MnmG/GidA	J	Translation, ribosomal structure and biogenesis
Unigene564_All	gi|377810530|ref|YP_005005751.1|	975	0	COG0445	tRNA U34 5-carboxymethylaminomethyl modifying enzyme MnmG/GidA	J	Translation, ribosomal structure and biogenesis
Unigene564_All	gi|448819740|ref|YP_007412902.1|	969	0	COG0445	tRNA U34 5-carboxymethylaminomethyl modifying enzyme MnmG/GidA	J	Translation, ribosomal structure and biogenesis
Unigene564_All	gi|16802001|ref|NP_472269.1|	964	0	COG0445	tRNA U34 5-carboxymethylaminomethyl modifying enzyme MnmG/GidA	J	Translation, ribosomal structure and biogenesis
Unigene564_All	gi|15675920|ref|NP_270094.1|	936	0	COG0445	tRNA U34 5-carboxymethylaminomethyl modifying enzyme MnmG/GidA	J	Translation, ribosomal structure and biogenesis
Unigene564_All	gi|15900062|ref|NP_344666.1|	934	0	COG0445	tRNA U34 5-carboxymethylaminomethyl modifying enzyme MnmG/GidA	J	Translation, ribosomal structure and biogenesis
Unigene564_All	gi|16081153|ref|NP_391981.1|	926	0	COG0445	tRNA U34 5-carboxymethylaminomethyl modifying enzyme MnmG/GidA	J	Translation, ribosomal structure and biogenesis
CL27.Contig2_All	gi|15675719|ref|NP_269893.1|	352	1e-118	COG0286	Type I restriction-modification system, DNA methylase subunit	V	Defense mechanisms
CL27.Contig2_All	gi|296110699|ref|YP_003621080.1|	340	6e-114	COG0286	Type I restriction-modification system, DNA methylase subunit	V	Defense mechanisms
CL27.Contig2_All	gi|302668597|ref|YP_003833045.1|	334	2e-111	COG0286	Type I restriction-modification system, DNA methylase subunit	V	Defense mechanisms
CL27.Contig2_All	gi|383753917|ref|YP_005432820.1|	334	2e-111	COG0286	Type I restriction-modification system, DNA methylase subunit	V	Defense mechanisms
CL27.Contig2_All	gi|379011571|ref|YP_005269383.1|	311	2e-102	COG0286	Type I restriction-modification system, DNA methylase subunit	V	Defense mechanisms
CL27.Contig2_All	gi|374994572|ref|YP_004970071.1|	297	4e-97	COG0286	Type I restriction-modification system, DNA methylase subunit	V	Defense mechanisms
CL27.Contig2_All	gi|84489290|ref|YP_447522.1|	288	7e-94	COG0286	Type I restriction-modification system, DNA methylase subunit	V	Defense mechanisms
CL27.Contig2_All	gi|448820508|ref|YP_007413670.1|	285	3e-92	COG0286	Type I restriction-modification system, DNA methylase subunit	V	Defense mechanisms
CL27.Contig2_All	gi|296100300|ref|YP_003620470.1|	283	2e-91	COG0286	Type I restriction-modification system, DNA methylase subunit	V	Defense mechanisms
CL27.Contig2_All	gi|310780626|ref|YP_003968957.1|	281	7e-91	COG0286	Type I restriction-modification system, DNA methylase subunit	V	Defense mechanisms
Unigene1582_All	gi|29375390|ref|NP_814544.1|	418	2e-141	COG0495	Leucyl-tRNA synthetase	J	Translation, ribosomal structure and biogenesis
Unigene1582_All	gi|332687124|ref|YP_004456898.1|	360	7e-119	COG0495	Leucyl-tRNA synthetase	J	Translation, ribosomal structure and biogenesis
Unigene1582_All	gi|414083162|ref|YP_006991870.1|	353	3e-116	COG0495	Leucyl-tRNA synthetase	J	Translation, ribosomal structure and biogenesis
Unigene1582_All	gi|16800837|ref|NP_471105.1|	346	1e-113	COG0495	Leucyl-tRNA synthetase	J	Translation, ribosomal structure and biogenesis
Unigene1582_All	gi|212638274|ref|YP_002314794.1|	343	2e-112	COG0495	Leucyl-tRNA synthetase	J	Translation, ribosomal structure and biogenesis
Unigene1582_All	gi|408356228|ref|YP_006844759.1|	342	4e-112	COG0495	Leucyl-tRNA synthetase	J	Translation, ribosomal structure and biogenesis
Unigene1582_All	gi|169829674|ref|YP_001699832.1|	342	5e-112	COG0495	Leucyl-tRNA synthetase	J	Translation, ribosomal structure and biogenesis
Unigene1582_All	gi|16080084|ref|NP_390910.1|	342	6e-112	COG0495	Leucyl-tRNA synthetase	J	Translation, ribosomal structure and biogenesis
Unigene1582_All	gi|375009968|ref|YP_004983601.1|	335	2e-109	COG0495	Leucyl-tRNA synthetase	J	Translation, ribosomal structure and biogenesis
Unigene1582_All	gi|15615843|ref|NP_244147.1|	335	3e-109	COG0495	Leucyl-tRNA synthetase	J	Translation, ribosomal structure and biogenesis
Unigene117_All	gi|29375008|ref|NP_814161.1|	1175	0	COG4477	Septation ring formation regulator EzrA	D	Cell cycle control, cell division, chromosome partitioning
Unigene117_All	gi|332685706|ref|YP_004455480.1|	867	0	COG4477	Septation ring formation regulator EzrA	D	Cell cycle control, cell division, chromosome partitioning
Unigene117_All	gi|352517137|ref|YP_004886454.1|	742	0	COG4477	Septation ring formation regulator EzrA	D	Cell cycle control, cell division, chromosome partitioning
Unigene117_All	gi|508606218|ref|YP_006992036.2|	444	1e-148	COG4477	Septation ring formation regulator EzrA	D	Cell cycle control, cell division, chromosome partitioning
Unigene117_All	gi|15674133|ref|NP_268308.1|	442	7e-148	COG4477	Septation ring formation regulator EzrA	D	Cell cycle control, cell division, chromosome partitioning
Unigene117_All	gi|15674783|ref|NP_268957.1|	423	2e-140	COG4477	Septation ring formation regulator EzrA	D	Cell cycle control, cell division, chromosome partitioning
Unigene117_All	gi|15900700|ref|NP_345304.1|	369	1e-119	COG4477	Septation ring formation regulator EzrA	D	Cell cycle control, cell division, chromosome partitioning
Unigene117_All	gi|448821828|ref|YP_007414990.1|	295	7e-91	COG4477	Septation ring formation regulator EzrA	D	Cell cycle control, cell division, chromosome partitioning
Unigene117_All	gi|326803754|ref|YP_004321572.1|	286	3e-87	COG4477	Septation ring formation regulator EzrA	D	Cell cycle control, cell division, chromosome partitioning
Unigene117_All	gi|377809437|ref|YP_005004658.1|	278	2e-84	COG4477	Septation ring formation regulator EzrA	D	Cell cycle control, cell division, chromosome partitioning
Unigene1318_All	gi|29375946|ref|NP_815100.1|	875	0	COG0013	Alanyl-tRNA synthetase	J	Translation, ribosomal structure and biogenesis
Unigene1318_All	gi|332686450|ref|YP_004456224.1|	753	0	COG0013	Alanyl-tRNA synthetase	J	Translation, ribosomal structure and biogenesis
Unigene1318_All	gi|508606266|ref|YP_006992093.2|	706	0	COG0013	Alanyl-tRNA synthetase	J	Translation, ribosomal structure and biogenesis
Unigene1318_All	gi|352517547|ref|YP_004886864.1|	702	0	COG0013	Alanyl-tRNA synthetase	J	Translation, ribosomal structure and biogenesis
Unigene1318_All	gi|16800607|ref|NP_470875.1|	651	0	COG0013	Alanyl-tRNA synthetase	J	Translation, ribosomal structure and biogenesis
Unigene1318_All	gi|377809469|ref|YP_005004690.1|	645	0	COG0013	Alanyl-tRNA synthetase	J	Translation, ribosomal structure and biogenesis
Unigene1318_All	gi|448821783|ref|YP_007414945.1|	636	0	COG0013	Alanyl-tRNA synthetase	J	Translation, ribosomal structure and biogenesis
Unigene1318_All	gi|375009649|ref|YP_004983282.1|	629	0	COG0013	Alanyl-tRNA synthetase	J	Translation, ribosomal structure and biogenesis
Unigene1318_All	gi|15613830|ref|NP_242133.1|	617	0	COG0013	Alanyl-tRNA synthetase	J	Translation, ribosomal structure and biogenesis
Unigene1318_All	gi|212638588|ref|YP_002315108.1|	612	0	COG0013	Alanyl-tRNA synthetase	J	Translation, ribosomal structure and biogenesis
Unigene652_All	gi|29377522|ref|NP_816676.1|	1412	0	COG1185	Polyribonucleotide nucleotidyltransferase (polynucleotide phosphorylase)	J	Translation, ribosomal structure and biogenesis
Unigene652_All	gi|332685840|ref|YP_004455614.1|	1236	0	COG1185	Polyribonucleotide nucleotidyltransferase (polynucleotide phosphorylase)	J	Translation, ribosomal structure and biogenesis
Unigene652_All	gi|352516734|ref|YP_004886051.1|	1187	0	COG1185	Polyribonucleotide nucleotidyltransferase (polynucleotide phosphorylase)	J	Translation, ribosomal structure and biogenesis
Unigene652_All	gi|508606331|ref|YP_006992168.2|	1145	0	COG1185	Polyribonucleotide nucleotidyltransferase (polynucleotide phosphorylase)	J	Translation, ribosomal structure and biogenesis
Unigene652_All	gi|16800436|ref|NP_470704.1|	1026	0	COG1185	Polyribonucleotide nucleotidyltransferase (polynucleotide phosphorylase)	J	Translation, ribosomal structure and biogenesis
Unigene652_All	gi|212639515|ref|YP_002316035.1|	979	0	COG1185	Polyribonucleotide nucleotidyltransferase (polynucleotide phosphorylase)	J	Translation, ribosomal structure and biogenesis
Unigene652_All	gi|326803908|ref|YP_004321726.1|	973	0	COG1185	Polyribonucleotide nucleotidyltransferase (polynucleotide phosphorylase)	J	Translation, ribosomal structure and biogenesis
Unigene652_All	gi|15900497|ref|NP_345101.1|	968	0	COG1185	Polyribonucleotide nucleotidyltransferase (polynucleotide phosphorylase)	J	Translation, ribosomal structure and biogenesis
Unigene652_All	gi|16078732|ref|NP_389551.1|	966	0	COG1185	Polyribonucleotide nucleotidyltransferase (polynucleotide phosphorylase)	J	Translation, ribosomal structure and biogenesis
Unigene652_All	gi|30263811|ref|NP_846188.1|	956	0	COG1185	Polyribonucleotide nucleotidyltransferase (polynucleotide phosphorylase)	J	Translation, ribosomal structure and biogenesis
Unigene953_All	gi|29375098|ref|NP_814251.1|	235	1e-78	COG1285	Uncharacterized membrane protein YhiD, involved in acid resistance	S	Function unknown
Unigene953_All	gi|352516457|ref|YP_004885774.1|	171	2e-53	COG1285	Uncharacterized membrane protein YhiD, involved in acid resistance	S	Function unknown
Unigene953_All	gi|332685878|ref|YP_004455652.1|	148	2e-45	COG1285	Uncharacterized membrane protein YhiD, involved in acid resistance	S	Function unknown
Unigene953_All	gi|269122690|ref|YP_003310867.1|	109	6e-30	COG1285	Uncharacterized membrane protein YhiD, involved in acid resistance	S	Function unknown
Unigene953_All	gi|148378100|ref|YP_001252641.1|	99.4	4e-25	COG1285	Uncharacterized membrane protein YhiD, involved in acid resistance	S	Function unknown
Unigene953_All	gi|19703560|ref|NP_603122.1|	99.4	4e-25	COG1285	Uncharacterized membrane protein YhiD, involved in acid resistance	S	Function unknown
Unigene953_All	gi|78044296|ref|YP_360593.1|	98.6	4e-25	COG1285	Uncharacterized membrane protein YhiD, involved in acid resistance	S	Function unknown
Unigene953_All	gi|310778560|ref|YP_003966893.1|	97.1	6e-25	COG1285	Uncharacterized membrane protein YhiD, involved in acid resistance	S	Function unknown
Unigene953_All	gi|449090459|ref|YP_007422900.1|	95.9	5e-24	COG1285	Uncharacterized membrane protein YhiD, involved in acid resistance	S	Function unknown
Unigene953_All	gi|30263478|ref|NP_845855.1|	94.7	2e-23	COG1285	Uncharacterized membrane protein YhiD, involved in acid resistance	S	Function unknown
Unigene981_All	gi|29375609|ref|NP_814763.1|	550	0	COG3568	Metal-dependent hydrolase, endonuclease/exonuclease/phosphatase family	R	General function prediction only
Unigene981_All	gi|289450353|ref|YP_003474896.1|	269	2e-87	COG3568	Metal-dependent hydrolase, endonuclease/exonuclease/phosphatase family	R	General function prediction only
Unigene981_All	gi|302670430|ref|YP_003830390.1|	231	1e-72	COG3568	Metal-dependent hydrolase, endonuclease/exonuclease/phosphatase family	R	General function prediction only
Unigene981_All	gi|217077897|ref|YP_002335615.1|	185	7e-55	COG3568	Metal-dependent hydrolase, endonuclease/exonuclease/phosphatase family	R	General function prediction only
Unigene981_All	gi|313679171|ref|YP_004056910.1|	175	3e-51	COG3568	Metal-dependent hydrolase, endonuclease/exonuclease/phosphatase family	R	General function prediction only
Unigene981_All	gi|148379821|ref|YP_001254362.1|	164	8e-47	COG3568	Metal-dependent hydrolase, endonuclease/exonuclease/phosphatase family	R	General function prediction only
Unigene981_All	gi|408417794|ref|YP_006759208.1|	162	2e-46	COG3568	Metal-dependent hydrolase, endonuclease/exonuclease/phosphatase family	R	General function prediction only
Unigene981_All	gi|332663074|ref|YP_004445862.1|	157	5e-44	COG3568	Metal-dependent hydrolase, endonuclease/exonuclease/phosphatase family	R	General function prediction only
Unigene981_All	gi|509153971|ref|YP_008074212.1|	152	4e-42	COG3568	Metal-dependent hydrolase, endonuclease/exonuclease/phosphatase family	R	General function prediction only
Unigene981_All	gi|449092095|ref|YP_007424536.1|	148	1e-40	COG0708	Exonuclease III	L	Replication, recombination and repair
Unigene954_All	gi|29374822|ref|NP_813974.1|	381	2e-133	COG1609	DNA-binding transcriptional regulator, LacI/PurR family	K	Transcription
Unigene954_All	gi|352518477|ref|YP_004887794.1|	248	6e-81	COG1609	DNA-binding transcriptional regulator, LacI/PurR family	K	Transcription
Unigene954_All	gi|16801168|ref|NP_471436.1|	206	2e-64	COG1609	DNA-binding transcriptional regulator, LacI/PurR family	K	Transcription
Unigene954_All	gi|508607626|ref|YP_006993727.2|	168	1e-50	COG1609	DNA-binding transcriptional regulator, LacI/PurR family	K	Transcription
Unigene954_All	gi|29377426|ref|NP_816580.1|	150	4e-43	COG1609	DNA-binding transcriptional regulator, LacI/PurR family	K	Transcription
Unigene954_All	gi|20806727|ref|NP_621898.1|	148	6e-42	COG1609	DNA-binding transcriptional regulator, LacI/PurR family	K	Transcription
Unigene954_All	gi|377810124|ref|YP_005005345.1|	143	3e-40	COG1609	DNA-binding transcriptional regulator, LacI/PurR family	K	Transcription
Unigene954_All	gi|400927253|ref|YP_001086767.2|	137	7e-38	COG1609	DNA-binding transcriptional regulator, LacI/PurR family	K	Transcription
Unigene954_All	gi|188587288|ref|YP_001918833.1|	134	1e-36	COG1609	DNA-binding transcriptional regulator, LacI/PurR family	K	Transcription
Unigene954_All	gi|206895785|ref|YP_002247727.1|	129	9e-35	COG1609	DNA-binding transcriptional regulator, LacI/PurR family	K	Transcription
Unigene304_All	gi|29376688|ref|NP_815842.1|	1479	0	COG1216	Glycosyltransferase, GT2 family	G	Carbohydrate transport and metabolism
Unigene304_All	gi|332686312|ref|YP_004456086.1|	1152	0	COG1216	Glycosyltransferase, GT2 family	G	Carbohydrate transport and metabolism
Unigene304_All	gi|379010121|ref|YP_005267933.1|	791	0	COG1216	Glycosyltransferase, GT2 family	G	Carbohydrate transport and metabolism
Unigene304_All	gi|295695525|ref|YP_003588763.1|	613	0	COG1216	Glycosyltransferase, GT2 family	G	Carbohydrate transport and metabolism
Unigene304_All	gi|434399123|ref|YP_007133127.1|	614	0	COG1216	Glycosyltransferase, GT2 family	G	Carbohydrate transport and metabolism
Unigene304_All	gi|428200494|ref|YP_007079083.1|	602	0	COG1216	Glycosyltransferase, GT2 family	G	Carbohydrate transport and metabolism
Unigene304_All	gi|434394836|ref|YP_007129783.1|	595	0	COG2227	2-polyprenyl-3-methyl-5-hydroxy-6-metoxy-1,4-benzoquinol methylase	H	Coenzyme transport and metabolism
Unigene304_All	gi|428778265|ref|YP_007170052.1|	586	0	COG3551	Uncharacterized protein	S	Function unknown
Unigene304_All	gi|307152890|ref|YP_003888274.1|	582	0	COG1216	Glycosyltransferase, GT2 family	G	Carbohydrate transport and metabolism
Unigene304_All	gi|479130139|ref|YP_005070099.1|	593	0	COG1216	Glycosyltransferase, GT2 family	G	Carbohydrate transport and metabolism
Unigene118_All	gi|89894475|ref|YP_517962.1|	84.7	1e-16	COG1396	Transcriptional regulator, contains XRE-family HTH domain	K	Transcription
Unigene118_All	gi|479139580|ref|YP_007771012.1|	79	1e-14	COG1396	Transcriptional regulator, contains XRE-family HTH domain	K	Transcription
Unigene118_All	gi|479146702|ref|YP_007777131.1|	78.2	2e-14	COG1476	DNA-binding transcriptional regulator, XRE-family HTH domain	K	Transcription
Unigene118_All	gi|326804313|ref|YP_004322131.1|	72.8	1e-12	COG1476	DNA-binding transcriptional regulator, XRE-family HTH domain	K	Transcription
Unigene118_All	gi|257785053|ref|YP_003180270.1|	68.2	6e-11	COG1396	Transcriptional regulator, contains XRE-family HTH domain	K	Transcription
Unigene621_All	gi|29375634|ref|NP_814788.1|	345	4e-122	COG0645	Predicted kinase	R	General function prediction only
Unigene621_All	gi|331700278|ref|YP_004336517.1|	102	4e-26	COG3265	Gluconate kinase	G	Carbohydrate transport and metabolism
Unigene621_All	gi|557827827|ref|YP_008800302.1|	100	2e-25	COG1660	RNase adaptor protein for sRNA GlmZ degradation, contains a P-loop ATPase domain	T	Signal transduction mechanisms
Unigene621_All	gi|374984772|ref|YP_004960267.1|	90.9	2e-20	COG1051	ADP-ribose pyrophosphatase YjhB, NUDIX family	F	Nucleotide transport and metabolism
Unigene621_All	gi|15806436|ref|NP_295142.1|	85.5	2e-19	COG1428	Deoxyadenosine/deoxycytidine kinase	F	Nucleotide transport and metabolism
Unigene621_All	gi|256394705|ref|YP_003116269.1|	80.5	1e-17	COG0645	Predicted kinase	R	General function prediction only
Unigene621_All	gi|357388633|ref|YP_004903472.1|	78.2	1e-15	COG1051	ADP-ribose pyrophosphatase YjhB, NUDIX family	F	Nucleotide transport and metabolism
Unigene1414_All	gi|29376450|ref|NP_815604.1|	202	1e-61	COG1609	DNA-binding transcriptional regulator, LacI/PurR family	K	Transcription
Unigene1287_All	gi|29375324|ref|NP_814478.1|	927	0	COG2265	tRNA/tmRNA/rRNA uracil-C5-methylase, TrmA/RlmC/RlmD family	J	Translation, ribosomal structure and biogenesis
Unigene1287_All	gi|508607491|ref|YP_006993556.2|	646	0	COG2265	tRNA/tmRNA/rRNA uracil-C5-methylase, TrmA/RlmC/RlmD family	J	Translation, ribosomal structure and biogenesis
Unigene1287_All	gi|332686169|ref|YP_004455943.1|	565	0	COG2265	tRNA/tmRNA/rRNA uracil-C5-methylase, TrmA/RlmC/RlmD family	J	Translation, ribosomal structure and biogenesis
Unigene1287_All	gi|352517636|ref|YP_004886953.1|	532	0	COG2265	tRNA/tmRNA/rRNA uracil-C5-methylase, TrmA/RlmC/RlmD family	J	Translation, ribosomal structure and biogenesis
Unigene1287_All	gi|15613250|ref|NP_241553.1|	499	3e-173	COG2265	tRNA/tmRNA/rRNA uracil-C5-methylase, TrmA/RlmC/RlmD family	J	Translation, ribosomal structure and biogenesis
Unigene1287_All	gi|449087035|ref|YP_007419476.1|	495	1e-171	COG2265	tRNA/tmRNA/rRNA uracil-C5-methylase, TrmA/RlmC/RlmD family	J	Translation, ribosomal structure and biogenesis
Unigene1287_All	gi|30260503|ref|NP_842880.1|	494	3e-171	COG2265	tRNA/tmRNA/rRNA uracil-C5-methylase, TrmA/RlmC/RlmD family	J	Translation, ribosomal structure and biogenesis
Unigene1287_All	gi|448820703|ref|YP_007413865.1|	492	3e-170	COG2265	tRNA/tmRNA/rRNA uracil-C5-methylase, TrmA/RlmC/RlmD family	J	Translation, ribosomal structure and biogenesis
Unigene1287_All	gi|16800929|ref|NP_471197.1|	487	2e-168	COG2265	tRNA/tmRNA/rRNA uracil-C5-methylase, TrmA/RlmC/RlmD family	J	Translation, ribosomal structure and biogenesis
Unigene1287_All	gi|393199259|ref|YP_006461101.1|	483	8e-167	COG2265	tRNA/tmRNA/rRNA uracil-C5-methylase, TrmA/RlmC/RlmD family	J	Translation, ribosomal structure and biogenesis
Unigene197_All	gi|29377700|ref|NP_816854.1|	1340	0	COG1252	NADH dehydrogenase, FAD-containing subunit	C	Energy production and conversion
Unigene197_All	gi|352516249|ref|YP_004885566.1|	1004	0	COG1252	NADH dehydrogenase, FAD-containing subunit	C	Energy production and conversion
Unigene197_All	gi|508608211|ref|YP_006994209.2|	902	0	COG1252	NADH dehydrogenase, FAD-containing subunit	C	Energy production and conversion
Unigene197_All	gi|448820627|ref|YP_007413789.1|	730	0	COG1252	NADH dehydrogenase, FAD-containing subunit	C	Energy production and conversion
Unigene197_All	gi|15672811|ref|NP_266985.1|	730	0	COG1252	NADH dehydrogenase, FAD-containing subunit	C	Energy production and conversion
Unigene197_All	gi|16801848|ref|NP_472116.1|	716	0	COG1252	NADH dehydrogenase, FAD-containing subunit	C	Energy production and conversion
Unigene197_All	gi|408355434|ref|YP_006843965.1|	699	0	COG1252	NADH dehydrogenase, FAD-containing subunit	C	Energy production and conversion
Unigene197_All	gi|20808841|ref|NP_624012.1|	482	3e-162	COG1252	NADH dehydrogenase, FAD-containing subunit	C	Energy production and conversion
Unigene197_All	gi|15672810|ref|NP_266984.1|	424	5e-142	COG1252	NADH dehydrogenase, FAD-containing subunit	C	Energy production and conversion
Unigene197_All	gi|374315231|ref|YP_005061659.1|	399	5e-129	COG1252	NADH dehydrogenase, FAD-containing subunit	C	Energy production and conversion
Unigene577_All	gi|29376498|ref|NP_815652.1|	632	0	COG2264	Ribosomal protein L11 methylase PrmA	J	Translation, ribosomal structure and biogenesis
Unigene577_All	gi|332686845|ref|YP_004456619.1|	481	4e-171	COG2264	Ribosomal protein L11 methylase PrmA	J	Translation, ribosomal structure and biogenesis
Unigene577_All	gi|352518330|ref|YP_004887647.1|	437	5e-154	COG2264	Ribosomal protein L11 methylase PrmA	J	Translation, ribosomal structure and biogenesis
Unigene577_All	gi|508606684|ref|YP_006992561.2|	386	1e-133	COG2264	Ribosomal protein L11 methylase PrmA	J	Translation, ribosomal structure and biogenesis
Unigene577_All	gi|448821493|ref|YP_007414655.1|	385	5e-133	COG2264	Ribosomal protein L11 methylase PrmA	J	Translation, ribosomal structure and biogenesis
Unigene577_All	gi|377809690|ref|YP_005004911.1|	370	4e-127	COG2264	Ribosomal protein L11 methylase PrmA	J	Translation, ribosomal structure and biogenesis
Unigene577_All	gi|212638680|ref|YP_002315200.1|	323	9e-109	COG2264	Ribosomal protein L11 methylase PrmA	J	Translation, ribosomal structure and biogenesis
Unigene577_All	gi|23099421|ref|NP_692887.1|	321	4e-108	COG2264	Ribosomal protein L11 methylase PrmA	J	Translation, ribosomal structure and biogenesis
Unigene577_All	gi|15675778|ref|NP_269952.1|	318	1e-106	COG2264	Ribosomal protein L11 methylase PrmA	J	Translation, ribosomal structure and biogenesis
Unigene577_All	gi|30264383|ref|NP_846760.1|	313	7e-105	COG2264	Ribosomal protein L11 methylase PrmA	J	Translation, ribosomal structure and biogenesis
Unigene1227_All	gi|29377326|ref|NP_816480.1|	850	0	COG0441	Threonyl-tRNA synthetase	J	Translation, ribosomal structure and biogenesis
Unigene1227_All	gi|332686097|ref|YP_004455871.1|	778	0	COG0441	Threonyl-tRNA synthetase	J	Translation, ribosomal structure and biogenesis
Unigene1227_All	gi|352517459|ref|YP_004886776.1|	759	0	COG0441	Threonyl-tRNA synthetase	J	Translation, ribosomal structure and biogenesis
Unigene1227_All	gi|414083240|ref|YP_006991948.1|	758	0	COG0441	Threonyl-tRNA synthetase	J	Translation, ribosomal structure and biogenesis
Unigene1227_All	gi|16800662|ref|NP_470930.1|	676	0	COG0441	Threonyl-tRNA synthetase	J	Translation, ribosomal structure and biogenesis
Unigene1227_All	gi|326803832|ref|YP_004321650.1|	674	0	COG0441	Threonyl-tRNA synthetase	J	Translation, ribosomal structure and biogenesis
Unigene1227_All	gi|15674621|ref|NP_268795.1|	672	0	COG0441	Threonyl-tRNA synthetase	J	Translation, ribosomal structure and biogenesis
Unigene1227_All	gi|15901467|ref|NP_346071.1|	655	0	COG0441	Threonyl-tRNA synthetase	J	Translation, ribosomal structure and biogenesis
Unigene1227_All	gi|212638370|ref|YP_002314890.1|	652	0	COG0441	Threonyl-tRNA synthetase	J	Translation, ribosomal structure and biogenesis
Unigene1227_All	gi|448821045|ref|YP_007414207.1|	645	0	COG0441	Threonyl-tRNA synthetase	J	Translation, ribosomal structure and biogenesis
Unigene430_All	gi|29377200|ref|NP_816354.1|	583	0	COG1760	L-serine deaminase	E	Amino acid transport and metabolism
Unigene430_All	gi|508606382|ref|YP_006992225.2|	373	2e-129	COG1760	L-serine deaminase	E	Amino acid transport and metabolism
Unigene430_All	gi|15672813|ref|NP_266987.1|	369	6e-128	COG1760	L-serine deaminase	E	Amino acid transport and metabolism
Unigene430_All	gi|15675924|ref|NP_270098.1|	369	1e-127	COG1760	L-serine deaminase	E	Amino acid transport and metabolism
Unigene430_All	gi|15900048|ref|NP_344652.1|	360	3e-124	COG1760	L-serine deaminase	E	Amino acid transport and metabolism
Unigene430_All	gi|212639603|ref|YP_002316123.1|	359	8e-124	COG1760	L-serine deaminase	E	Amino acid transport and metabolism
Unigene430_All	gi|16800992|ref|NP_471260.1|	347	6e-119	COG1760	L-serine deaminase	E	Amino acid transport and metabolism
Unigene430_All	gi|30264214|ref|NP_846591.1|	343	1e-117	COG1760	L-serine deaminase	E	Amino acid transport and metabolism
Unigene430_All	gi|449091097|ref|YP_007423538.1|	343	1e-117	COG1760	L-serine deaminase	E	Amino acid transport and metabolism
Unigene430_All	gi|15615059|ref|NP_243362.1|	342	3e-117	COG1760	L-serine deaminase	E	Amino acid transport and metabolism
Unigene295_All	gi|29375257|ref|NP_814410.1|	740	0	COG0006	Xaa-Pro aminopeptidase	E	Amino acid transport and metabolism
Unigene295_All	gi|508607161|ref|YP_006993059.2|	481	4e-168	COG0006	Xaa-Pro aminopeptidase	E	Amino acid transport and metabolism
Unigene295_All	gi|23099658|ref|NP_693124.1|	473	5e-165	COG0006	Xaa-Pro aminopeptidase	E	Amino acid transport and metabolism
Unigene295_All	gi|481850477|ref|YP_007874917.1|	407	6e-139	COG0006	Xaa-Pro aminopeptidase	E	Amino acid transport and metabolism
Unigene295_All	gi|322835129|ref|YP_004215155.1|	395	2e-134	COG0006	Xaa-Pro aminopeptidase	E	Amino acid transport and metabolism
Unigene295_All	gi|317053154|ref|YP_004119508.1|	369	7e-124	COG0006	Xaa-Pro aminopeptidase	E	Amino acid transport and metabolism
Unigene295_All	gi|121611877|ref|YP_999684.1|	229	1e-69	COG0006	Xaa-Pro aminopeptidase	E	Amino acid transport and metabolism
Unigene295_All	gi|332666450|ref|YP_004449238.1|	228	3e-69	COG0006	Xaa-Pro aminopeptidase	E	Amino acid transport and metabolism
Unigene937_All	gi|288947751|ref|YP_003445134.1|	157	9e-45	COG0468	RecA/RadA recombinase	L	Replication, recombination and repair
Unigene937_All	gi|312129119|ref|YP_003996459.1|	147	1e-41	COG1192	Cellulose biosynthesis protein BcsQ	N	Cell motility
Unigene937_All	gi|390948998|ref|YP_006412757.1|	148	2e-41	COG0468	RecA/RadA recombinase	L	Replication, recombination and repair
Unigene937_All	gi|258405739|ref|YP_003198481.1|	146	8e-41	COG0468	RecA/RadA recombinase	L	Replication, recombination and repair
Unigene937_All	gi|296103935|ref|YP_003614081.1|	145	1e-40	COG0468	RecA/RadA recombinase	L	Replication, recombination and repair
Unigene937_All	gi|386744666|ref|YP_006217845.1|	142	2e-39	COG0470	DNA polymerase III, delta prime subunit	L	Replication, recombination and repair
Unigene937_All	gi|390947425|ref|YP_006411185.1|	139	4e-39	COG0468	RecA/RadA recombinase	L	Replication, recombination and repair
Unigene937_All	gi|153007558|ref|YP_001368773.1|	129	3e-33	COG0468	RecA/RadA recombinase	L	Replication, recombination and repair
Unigene937_All	gi|159897928|ref|YP_001544175.1|	125	1e-32	COG1192	Cellulose biosynthesis protein BcsQ	N	Cell motility
Unigene937_All	gi|408674393|ref|YP_006874141.1|	124	2e-32	COG1192	Cellulose biosynthesis protein BcsQ	N	Cell motility
Unigene249_All	gi|29374896|ref|NP_814049.1|	666	0	COG0039	Malate/lactate dehydrogenase	C	Energy production and conversion
Unigene249_All	gi|332685796|ref|YP_004455570.1|	585	0	COG0039	Malate/lactate dehydrogenase	C	Energy production and conversion
Unigene249_All	gi|352518632|ref|YP_004887949.1|	545	0	COG0039	Malate/lactate dehydrogenase	C	Energy production and conversion
Unigene249_All	gi|508605640|ref|YP_006991257.2|	538	0	COG0039	Malate/lactate dehydrogenase	C	Energy production and conversion
Unigene249_All	gi|15675128|ref|NP_269302.1|	500	6e-178	COG0039	Malate/lactate dehydrogenase	C	Energy production and conversion
Unigene249_All	gi|15901082|ref|NP_345686.1|	468	2e-165	COG0039	Malate/lactate dehydrogenase	C	Energy production and conversion
Unigene249_All	gi|15673313|ref|NP_267487.1|	467	7e-165	COG0039	Malate/lactate dehydrogenase	C	Energy production and conversion
Unigene249_All	gi|508605733|ref|YP_006991404.1|	458	2e-161	COG0039	Malate/lactate dehydrogenase	C	Energy production and conversion
Unigene249_All	gi|16799319|ref|NP_469587.1|	454	4e-160	COG0039	Malate/lactate dehydrogenase	C	Energy production and conversion
Unigene249_All	gi|257066557|ref|YP_003152813.1|	414	2e-144	COG0039	Malate/lactate dehydrogenase	C	Energy production and conversion
Unigene1486_All	gi|326803222|ref|YP_004321040.1|	54.7	6e-09	COG2190	Phosphotransferase system IIA component	G	Carbohydrate transport and metabolism
Unigene1486_All	gi|448819663|ref|YP_007412825.1|	46.6	5e-06	COG2190	Phosphotransferase system IIA component	G	Carbohydrate transport and metabolism
Unigene541_All	gi|29376936|ref|NP_816090.1|	276	9e-93	COG0306	Phosphate/sulfate permease	P	Inorganic ion transport and metabolism
Unigene541_All	gi|352517618|ref|YP_004886935.1|	235	5e-77	COG0306	Phosphate/sulfate permease	P	Inorganic ion transport and metabolism
Unigene541_All	gi|555077797|ref|YP_008619171.1|	189	1e-58	COG0306	Phosphate/sulfate permease	P	Inorganic ion transport and metabolism
Unigene541_All	gi|384199701|ref|YP_005585444.1|	176	7e-54	COG0306	Phosphate/sulfate permease	P	Inorganic ion transport and metabolism
Unigene541_All	gi|302336167|ref|YP_003801374.1|	157	3e-46	COG0306	Phosphate/sulfate permease	P	Inorganic ion transport and metabolism
Unigene541_All	gi|550890824|ref|YP_008664916.1|	151	4e-44	COG0306	Phosphate/sulfate permease	P	Inorganic ion transport and metabolism
Unigene541_All	gi|257792448|ref|YP_003183054.1|	150	1e-43	COG0306	Phosphate/sulfate permease	P	Inorganic ion transport and metabolism
Unigene541_All	gi|257792274|ref|YP_003182880.1|	147	1e-42	COG0306	Phosphate/sulfate permease	P	Inorganic ion transport and metabolism
Unigene541_All	gi|257064497|ref|YP_003144169.1|	147	2e-42	COG0306	Phosphate/sulfate permease	P	Inorganic ion transport and metabolism
Unigene541_All	gi|550889921|ref|YP_008664013.1|	141	4e-40	COG0306	Phosphate/sulfate permease	P	Inorganic ion transport and metabolism
Unigene1145_All	gi|29377131|ref|NP_816285.1|	424	2e-148	COG2610	H+/gluconate symporter or related permease	GR	Carbohydrate transport and metabolism;General function prediction only
Unigene1145_All	gi|470156192|ref|YP_006284694.1|	271	1e-88	COG2610	H+/gluconate symporter or related permease	GR	Carbohydrate transport and metabolism;General function prediction only
Unigene1145_All	gi|116491460|ref|YP_811004.1|	262	5e-85	COG2610	H+/gluconate symporter or related permease	GR	Carbohydrate transport and metabolism;General function prediction only
Unigene1145_All	gi|407692870|ref|YP_006817659.1|	162	3e-46	COG2610	H+/gluconate symporter or related permease	GR	Carbohydrate transport and metabolism;General function prediction only
Unigene1145_All	gi|16272066|ref|NP_438265.1|	150	6e-42	COG2610	H+/gluconate symporter or related permease	GR	Carbohydrate transport and metabolism;General function prediction only
Unigene1145_All	gi|212639489|ref|YP_002316009.1|	144	1e-39	COG2610	H+/gluconate symporter or related permease	GR	Carbohydrate transport and metabolism;General function prediction only
Unigene1145_All	gi|352517317|ref|YP_004886634.1|	142	8e-39	COG2610	H+/gluconate symporter or related permease	GR	Carbohydrate transport and metabolism;General function prediction only
Unigene1145_All	gi|23100240|ref|NP_693707.1|	142	1e-38	COG2610	H+/gluconate symporter or related permease	GR	Carbohydrate transport and metabolism;General function prediction only
Unigene1145_All	gi|169823939|ref|YP_001691550.1|	142	1e-38	COG2610	H+/gluconate symporter or related permease	GR	Carbohydrate transport and metabolism;General function prediction only
Unigene1145_All	gi|145297711|ref|YP_001140552.1|	139	6e-38	COG2610	H+/gluconate symporter or related permease	GR	Carbohydrate transport and metabolism;General function prediction only
Unigene332_All	gi|29377619|ref|NP_816773.1|	543	0	COG1692	Calcineurin-like phosphoesterase	R	General function prediction only
Unigene332_All	gi|352518376|ref|YP_004887693.1|	433	5e-154	COG1692	Calcineurin-like phosphoesterase	R	General function prediction only
Unigene332_All	gi|332685815|ref|YP_004455589.1|	428	5e-152	COG1692	Calcineurin-like phosphoesterase	R	General function prediction only
Unigene332_All	gi|508606958|ref|YP_006992848.2|	422	2e-149	COG1692	Calcineurin-like phosphoesterase	R	General function prediction only
Unigene332_All	gi|16800506|ref|NP_470774.1|	386	3e-135	COG1692	Calcineurin-like phosphoesterase	R	General function prediction only
Unigene332_All	gi|23099081|ref|NP_692547.1|	372	6e-130	COG1692	Calcineurin-like phosphoesterase	R	General function prediction only
Unigene332_All	gi|449090721|ref|YP_007423162.1|	364	1e-126	COG1692	Calcineurin-like phosphoesterase	R	General function prediction only
Unigene332_All	gi|386714410|ref|YP_006180733.1|	361	2e-125	COG1692	Calcineurin-like phosphoesterase	R	General function prediction only
Unigene332_All	gi|30263783|ref|NP_846160.1|	359	8e-125	COG1692	Calcineurin-like phosphoesterase	R	General function prediction only
Unigene332_All	gi|255767390|ref|NP_389579.2|	358	2e-124	COG1692	Calcineurin-like phosphoesterase	R	General function prediction only
Unigene33_All	gi|29377531|ref|NP_816685.1|	362	9e-129	COG0681	Signal peptidase I	U	Intracellular trafficking, secretion, and vesicular transport
Unigene33_All	gi|508606495|ref|YP_006992351.2|	151	7e-45	COG0681	Signal peptidase I	U	Intracellular trafficking, secretion, and vesicular transport
Unigene33_All	gi|508606140|ref|YP_006991930.2|	149	4e-44	COG0681	Signal peptidase I	U	Intracellular trafficking, secretion, and vesicular transport
Unigene33_All	gi|332686492|ref|YP_004456266.1|	144	2e-42	COG0681	Signal peptidase I	U	Intracellular trafficking, secretion, and vesicular transport
Unigene33_All	gi|508606494|ref|YP_006992350.2|	140	4e-41	COG0681	Signal peptidase I	U	Intracellular trafficking, secretion, and vesicular transport
Unigene33_All	gi|212639584|ref|YP_002316104.1|	138	4e-40	COG0681	Signal peptidase I	U	Intracellular trafficking, secretion, and vesicular transport
Unigene33_All	gi|375008174|ref|YP_004981807.1|	137	1e-39	COG0681	Signal peptidase I	U	Intracellular trafficking, secretion, and vesicular transport
Unigene33_All	gi|16800376|ref|NP_470644.1|	137	1e-39	COG0681	Signal peptidase I	U	Intracellular trafficking, secretion, and vesicular transport
Unigene33_All	gi|29375687|ref|NP_814841.1|	134	1e-38	COG0681	Signal peptidase I	U	Intracellular trafficking, secretion, and vesicular transport
Unigene33_All	gi|557828617|ref|YP_008801325.1|	133	3e-38	COG0681	Signal peptidase I	U	Intracellular trafficking, secretion, and vesicular transport
Unigene279_All	gi|29377594|ref|NP_816748.1|	754	0	COG0371	Glycerol dehydrogenase or related enzyme, iron-containing ADH family	C	Energy production and conversion
Unigene279_All	gi|16800915|ref|NP_471183.1|	254	2e-80	COG0371	Glycerol dehydrogenase or related enzyme, iron-containing ADH family	C	Energy production and conversion
Unigene279_All	gi|29375479|ref|NP_814633.1|	252	1e-79	COG0371	Glycerol dehydrogenase or related enzyme, iron-containing ADH family	C	Energy production and conversion
Unigene279_All	gi|508605513|ref|YP_006991094.2|	252	1e-79	COG0371	Glycerol dehydrogenase or related enzyme, iron-containing ADH family	C	Energy production and conversion
Unigene279_All	gi|386714683|ref|YP_006181006.1|	235	4e-73	COG0371	Glycerol dehydrogenase or related enzyme, iron-containing ADH family	C	Energy production and conversion
Unigene279_All	gi|23100783|ref|NP_694250.1|	214	1e-64	COG0371	Glycerol dehydrogenase or related enzyme, iron-containing ADH family	C	Energy production and conversion
Unigene279_All	gi|15673538|ref|NP_267712.1|	202	4e-60	COG0371	Glycerol dehydrogenase or related enzyme, iron-containing ADH family	C	Energy production and conversion
Unigene279_All	gi|352517763|ref|YP_004887080.1|	202	4e-60	COG0371	Glycerol dehydrogenase or related enzyme, iron-containing ADH family	C	Energy production and conversion
Unigene279_All	gi|332686619|ref|YP_004456393.1|	202	4e-60	COG0371	Glycerol dehydrogenase or related enzyme, iron-containing ADH family	C	Energy production and conversion
Unigene279_All	gi|521168244|ref|YP_008159212.1|	194	5e-57	COG0371	Glycerol dehydrogenase or related enzyme, iron-containing ADH family	C	Energy production and conversion
Unigene1673_All	gi|29376985|ref|NP_816139.1|	308	6e-105	COG1887	CDP-glycerol glycerophosphotransferase, TagB/SpsB family	MI	Cell wall/membrane/envelope biogenesis;Lipid transport and metabolism
Unigene1673_All	gi|352517808|ref|YP_004887125.1|	164	3e-48	COG1887	CDP-glycerol glycerophosphotransferase, TagB/SpsB family	MI	Cell wall/membrane/envelope biogenesis;Lipid transport and metabolism
Unigene1673_All	gi|15925957|ref|NP_373490.1|	160	4e-47	COG1887	CDP-glycerol glycerophosphotransferase, TagB/SpsB family	MI	Cell wall/membrane/envelope biogenesis;Lipid transport and metabolism
Unigene1673_All	gi|408357384|ref|YP_006845915.1|	159	1e-46	COG1887	CDP-glycerol glycerophosphotransferase, TagB/SpsB family	MI	Cell wall/membrane/envelope biogenesis;Lipid transport and metabolism
Unigene1673_All	gi|16800143|ref|NP_470411.1|	159	2e-46	COG1887	CDP-glycerol glycerophosphotransferase, TagB/SpsB family	MI	Cell wall/membrane/envelope biogenesis;Lipid transport and metabolism
Unigene1673_All	gi|16080625|ref|NP_391453.1|	161	3e-45	COG1887	CDP-glycerol glycerophosphotransferase, TagB/SpsB family	MI	Cell wall/membrane/envelope biogenesis;Lipid transport and metabolism
Unigene1673_All	gi|352517796|ref|YP_004887113.1|	155	4e-45	COG1887	CDP-glycerol glycerophosphotransferase, TagB/SpsB family	MI	Cell wall/membrane/envelope biogenesis;Lipid transport and metabolism
Unigene1673_All	gi|408357388|ref|YP_006845919.1|	151	1e-43	COG1887	CDP-glycerol glycerophosphotransferase, TagB/SpsB family	MI	Cell wall/membrane/envelope biogenesis;Lipid transport and metabolism
Unigene1673_All	gi|448819990|ref|YP_007413152.1|	143	3e-40	COG1887	CDP-glycerol glycerophosphotransferase, TagB/SpsB family	MI	Cell wall/membrane/envelope biogenesis;Lipid transport and metabolism
Unigene1673_All	gi|557827399|ref|YP_008799858.1|	142	3e-40	COG1887	CDP-glycerol glycerophosphotransferase, TagB/SpsB family	MI	Cell wall/membrane/envelope biogenesis;Lipid transport and metabolism
Unigene778_All	gi|29377645|ref|NP_816799.1|	1129	0	COG3275	Sensor histidine kinase, LytS/YehU family	T	Signal transduction mechanisms
Unigene778_All	gi|508606509|ref|YP_006992370.2|	748	0	COG3275	Sensor histidine kinase, LytS/YehU family	T	Signal transduction mechanisms
Unigene778_All	gi|352517712|ref|YP_004887029.1|	619	0	COG3275	Sensor histidine kinase, LytS/YehU family	T	Signal transduction mechanisms
Unigene778_All	gi|116490923|ref|YP_810467.1|	613	0	COG3275	Sensor histidine kinase, LytS/YehU family	T	Signal transduction mechanisms
Unigene778_All	gi|15925963|ref|NP_373496.1|	613	0	COG3275	Sensor histidine kinase, LytS/YehU family	T	Signal transduction mechanisms
Unigene778_All	gi|326804299|ref|YP_004322117.1|	610	0	COG3275	Sensor histidine kinase, LytS/YehU family	T	Signal transduction mechanisms
Unigene778_All	gi|222150359|ref|YP_002559512.1|	601	0	COG3275	Sensor histidine kinase, LytS/YehU family	T	Signal transduction mechanisms
Unigene778_All	gi|16079945|ref|NP_390771.1|	554	0	COG3275	Sensor histidine kinase, LytS/YehU family	T	Signal transduction mechanisms
Unigene778_All	gi|30265461|ref|NP_847838.1|	546	0	COG3275	Sensor histidine kinase, LytS/YehU family	T	Signal transduction mechanisms
Unigene778_All	gi|449092513|ref|YP_007424954.1|	512	2e-176	COG3275	Sensor histidine kinase, LytS/YehU family	T	Signal transduction mechanisms
Unigene353_All	gi|29376217|ref|NP_815371.1|	532	0	COG0280	Phosphotransacetylase	C	Energy production and conversion
Unigene353_All	gi|16800474|ref|NP_470742.1|	201	3e-62	COG0280	Phosphotransacetylase	C	Energy production and conversion
Unigene353_All	gi|20808577|ref|NP_623748.1|	186	4e-56	COG0280	Phosphotransacetylase	C	Energy production and conversion
Unigene353_All	gi|20808584|ref|NP_623755.1|	185	1e-55	COG0280	Phosphotransacetylase	C	Energy production and conversion
Unigene353_All	gi|212638799|ref|YP_002315319.1|	180	6e-54	COG0280	Phosphotransacetylase	C	Energy production and conversion
Unigene353_All	gi|150391993|ref|YP_001322042.1|	180	8e-54	COG0280	Phosphotransacetylase	C	Energy production and conversion
Unigene353_All	gi|206896034|ref|YP_002247612.1|	179	3e-53	COG0280	Phosphotransacetylase	C	Energy production and conversion
Unigene353_All	gi|188586299|ref|YP_001917844.1|	178	4e-53	COG0280	Phosphotransacetylase	C	Energy production and conversion
Unigene353_All	gi|375009443|ref|YP_004983076.1|	179	4e-53	COG0280	Phosphotransacetylase	C	Energy production and conversion
Unigene353_All	gi|383787659|ref|YP_005472228.1|	176	2e-52	COG0280	Phosphotransacetylase	C	Energy production and conversion
Unigene1068_All	gi|29377057|ref|NP_816211.1|	140	3e-39	COG2080	Aerobic-type carbon monoxide dehydrogenase, small subunit, CoxS/CutS family	C	Energy production and conversion
Unigene1068_All	gi|352516812|ref|YP_004886129.1|	117	6e-31	COG2080	Aerobic-type carbon monoxide dehydrogenase, small subunit, CoxS/CutS family	C	Energy production and conversion
Unigene1068_All	gi|148380837|ref|YP_001255378.1|	107	3e-27	COG2080	Aerobic-type carbon monoxide dehydrogenase, small subunit, CoxS/CutS family	C	Energy production and conversion
Unigene1068_All	gi|374315306|ref|YP_005061734.1|	97.8	5e-24	COG2080	Aerobic-type carbon monoxide dehydrogenase, small subunit, CoxS/CutS family	C	Energy production and conversion
Unigene1068_All	gi|257784044|ref|YP_003179261.1|	95.1	4e-23	COG2080	Aerobic-type carbon monoxide dehydrogenase, small subunit, CoxS/CutS family	C	Energy production and conversion
Unigene1068_All	gi|374996910|ref|YP_004972409.1|	91.7	6e-22	COG2080	Aerobic-type carbon monoxide dehydrogenase, small subunit, CoxS/CutS family	C	Energy production and conversion
Unigene1068_All	gi|126700797|ref|YP_001089694.1|	90.5	2e-21	COG2080	Aerobic-type carbon monoxide dehydrogenase, small subunit, CoxS/CutS family	C	Energy production and conversion
Unigene1068_All	gi|257065872|ref|YP_003152128.1|	90.1	2e-21	COG2080	Aerobic-type carbon monoxide dehydrogenase, small subunit, CoxS/CutS family	C	Energy production and conversion
Unigene1068_All	gi|83590829|ref|YP_430838.1|	87.8	1e-20	COG2080	Aerobic-type carbon monoxide dehydrogenase, small subunit, CoxS/CutS family	C	Energy production and conversion
Unigene1068_All	gi|379011094|ref|YP_005268906.1|	87	3e-20	COG2080	Aerobic-type carbon monoxide dehydrogenase, small subunit, CoxS/CutS family	C	Energy production and conversion
CL26.Contig1_All	gi|29376427|ref|NP_815581.1|	508	0	COG0336	tRNA G37 N-methylase TrmD	J	Translation, ribosomal structure and biogenesis
CL26.Contig1_All	gi|352516978|ref|YP_004886295.1|	429	6e-153	COG0336	tRNA G37 N-methylase TrmD	J	Translation, ribosomal structure and biogenesis
CL26.Contig1_All	gi|332686529|ref|YP_004456303.1|	410	2e-145	COG0336	tRNA G37 N-methylase TrmD	J	Translation, ribosomal structure and biogenesis
CL26.Contig1_All	gi|508606395|ref|YP_006992238.2|	365	1e-127	COG0336	tRNA G37 N-methylase TrmD	J	Translation, ribosomal structure and biogenesis
CL26.Contig1_All	gi|448821156|ref|YP_007414318.1|	329	2e-113	COG0336	tRNA G37 N-methylase TrmD	J	Translation, ribosomal structure and biogenesis
CL26.Contig1_All	gi|212639586|ref|YP_002316106.1|	322	1e-110	COG0336	tRNA G37 N-methylase TrmD	J	Translation, ribosomal structure and biogenesis
CL26.Contig1_All	gi|339634025|ref|YP_004725666.1|	322	2e-110	COG0336	tRNA G37 N-methylase TrmD	J	Translation, ribosomal structure and biogenesis
CL26.Contig1_All	gi|296111839|ref|YP_003622221.1|	320	1e-109	COG0336	tRNA G37 N-methylase TrmD	J	Translation, ribosomal structure and biogenesis
CL26.Contig1_All	gi|16800972|ref|NP_471240.1|	318	5e-109	COG0336	tRNA G37 N-methylase TrmD	J	Translation, ribosomal structure and biogenesis
CL26.Contig1_All	gi|326803873|ref|YP_004321691.1|	317	1e-108	COG0336	tRNA G37 N-methylase TrmD	J	Translation, ribosomal structure and biogenesis
Unigene1514_All	gi|29377395|ref|NP_816549.1|	232	3e-71	COG0525	Valyl-tRNA synthetase	J	Translation, ribosomal structure and biogenesis
Unigene1514_All	gi|414083397|ref|YP_006992105.1|	207	5e-62	COG0525	Valyl-tRNA synthetase	J	Translation, ribosomal structure and biogenesis
Unigene1514_All	gi|332685710|ref|YP_004455484.1|	203	8e-61	COG0525	Valyl-tRNA synthetase	J	Translation, ribosomal structure and biogenesis
Unigene1514_All	gi|352517142|ref|YP_004886459.1|	194	1e-57	COG0525	Valyl-tRNA synthetase	J	Translation, ribosomal structure and biogenesis
Unigene1514_All	gi|30264526|ref|NP_846903.1|	187	7e-55	COG0525	Valyl-tRNA synthetase	J	Translation, ribosomal structure and biogenesis
Unigene1514_All	gi|15615600|ref|NP_243904.1|	184	1e-53	COG0525	Valyl-tRNA synthetase	J	Translation, ribosomal structure and biogenesis
Unigene1514_All	gi|449091423|ref|YP_007423864.1|	183	2e-53	COG0525	Valyl-tRNA synthetase	J	Translation, ribosomal structure and biogenesis
Unigene1514_All	gi|15675460|ref|NP_269634.1|	181	1e-52	COG0525	Valyl-tRNA synthetase	J	Translation, ribosomal structure and biogenesis
Unigene1514_All	gi|15900480|ref|NP_345084.1|	180	2e-52	COG0525	Valyl-tRNA synthetase	J	Translation, ribosomal structure and biogenesis
Unigene1514_All	gi|557828848|ref|YP_008801560.1|	180	2e-52	COG0525	Valyl-tRNA synthetase	J	Translation, ribosomal structure and biogenesis
Unigene922_All	gi|29375235|ref|NP_814388.1|	1293	0	COG0076	Glutamate or tyrosine decarboxylase or a related PLP-dependent protein	E	Amino acid transport and metabolism
Unigene922_All	gi|508607670|ref|YP_006993609.2|	946	0	COG0076	Glutamate or tyrosine decarboxylase or a related PLP-dependent protein	E	Amino acid transport and metabolism
Unigene922_All	gi|124485871|ref|YP_001030487.1|	585	0	COG0076	Glutamate or tyrosine decarboxylase or a related PLP-dependent protein	E	Amino acid transport and metabolism
Unigene922_All	gi|37526243|ref|NP_929587.1|	513	8e-174	COG0076	Glutamate or tyrosine decarboxylase or a related PLP-dependent protein	E	Amino acid transport and metabolism
Unigene922_All	gi|386745409|ref|YP_006218588.1|	511	4e-173	COG0076	Glutamate or tyrosine decarboxylase or a related PLP-dependent protein	E	Amino acid transport and metabolism
Unigene922_All	gi|300723179|ref|YP_003712479.1|	510	2e-172	COG0076	Glutamate or tyrosine decarboxylase or a related PLP-dependent protein	E	Amino acid transport and metabolism
Unigene922_All	gi|292492519|ref|YP_003527958.1|	354	3e-111	COG0076	Glutamate or tyrosine decarboxylase or a related PLP-dependent protein	E	Amino acid transport and metabolism
Unigene922_All	gi|256822436|ref|YP_003146399.1|	327	9e-102	COG0076	Glutamate or tyrosine decarboxylase or a related PLP-dependent protein	E	Amino acid transport and metabolism
Unigene922_All	gi|108761404|ref|YP_632071.1|	311	4e-95	COG0076	Glutamate or tyrosine decarboxylase or a related PLP-dependent protein	E	Amino acid transport and metabolism
Unigene922_All	gi|521462875|ref|YP_008149785.1|	311	2e-94	COG0076	Glutamate or tyrosine decarboxylase or a related PLP-dependent protein	E	Amino acid transport and metabolism
Unigene880_All	gi|29377161|ref|NP_816315.1|	629	0	COG1132	ABC-type multidrug transport system, ATPase and permease component	V	Defense mechanisms
Unigene880_All	gi|352516849|ref|YP_004886166.1|	484	8e-169	COG1132	ABC-type multidrug transport system, ATPase and permease component	V	Defense mechanisms
Unigene880_All	gi|508606639|ref|YP_006992512.2|	476	2e-165	COG1132	ABC-type multidrug transport system, ATPase and permease component	V	Defense mechanisms
Unigene880_All	gi|16799903|ref|NP_470171.1|	464	3e-161	COG1132	ABC-type multidrug transport system, ATPase and permease component	V	Defense mechanisms
Unigene880_All	gi|226312225|ref|YP_002772119.1|	430	3e-147	COG1132	ABC-type multidrug transport system, ATPase and permease component	V	Defense mechanisms
Unigene880_All	gi|30265206|ref|NP_847583.1|	426	1e-145	COG1132	ABC-type multidrug transport system, ATPase and permease component	V	Defense mechanisms
Unigene880_All	gi|449092229|ref|YP_007424670.1|	422	3e-144	COG1132	ABC-type multidrug transport system, ATPase and permease component	V	Defense mechanisms
Unigene880_All	gi|159184893|ref|NP_354722.2|	419	9e-143	COG1132	ABC-type multidrug transport system, ATPase and permease component	V	Defense mechanisms
Unigene880_All	gi|16080776|ref|NP_391604.1|	412	2e-140	COG1132	ABC-type multidrug transport system, ATPase and permease component	V	Defense mechanisms
Unigene880_All	gi|322833141|ref|YP_004213168.1|	406	4e-138	COG1132	ABC-type multidrug transport system, ATPase and permease component	V	Defense mechanisms
Unigene72_All	gi|29377697|ref|NP_816851.1|	446	8e-159	COG1575	1,4-dihydroxy-2-naphthoate octaprenyltransferase	H	Coenzyme transport and metabolism
Unigene72_All	gi|352516252|ref|YP_004885569.1|	311	8e-106	COG1575	1,4-dihydroxy-2-naphthoate octaprenyltransferase	H	Coenzyme transport and metabolism
Unigene72_All	gi|15673645|ref|NP_267819.1|	253	1e-82	COG1575	1,4-dihydroxy-2-naphthoate octaprenyltransferase	H	Coenzyme transport and metabolism
Unigene72_All	gi|508608208|ref|YP_006994206.2|	239	4e-77	COG1575	1,4-dihydroxy-2-naphthoate octaprenyltransferase	H	Coenzyme transport and metabolism
Unigene72_All	gi|408355436|ref|YP_006843967.1|	211	2e-66	COG1575	1,4-dihydroxy-2-naphthoate octaprenyltransferase	H	Coenzyme transport and metabolism
Unigene72_All	gi|16801845|ref|NP_472113.1|	196	2e-60	COG1575	1,4-dihydroxy-2-naphthoate octaprenyltransferase	H	Coenzyme transport and metabolism
Unigene72_All	gi|508605952|ref|YP_006991685.2|	176	7e-53	COG1575	1,4-dihydroxy-2-naphthoate octaprenyltransferase	H	Coenzyme transport and metabolism
Unigene72_All	gi|29376565|ref|NP_815719.1|	169	4e-50	COG1575	1,4-dihydroxy-2-naphthoate octaprenyltransferase	H	Coenzyme transport and metabolism
Unigene72_All	gi|448821072|ref|YP_007414234.1|	168	1e-49	COG1575	1,4-dihydroxy-2-naphthoate octaprenyltransferase	H	Coenzyme transport and metabolism
Unigene72_All	gi|433654007|ref|YP_007297715.1|	165	2e-48	COG1575	1,4-dihydroxy-2-naphthoate octaprenyltransferase	H	Coenzyme transport and metabolism
Unigene180_All	gi|29377765|ref|NP_816919.1|	418	2e-147	COG1883	Na+-transporting methylmalonyl-CoA/oxaloacetate decarboxylase, beta subunit	C	Energy production and conversion
Unigene180_All	gi|15675155|ref|NP_269329.1|	305	1e-102	COG1883	Na+-transporting methylmalonyl-CoA/oxaloacetate decarboxylase, beta subunit	C	Energy production and conversion
Unigene180_All	gi|479208424|ref|YP_007836359.1|	301	4e-101	COG1883	Na+-transporting methylmalonyl-CoA/oxaloacetate decarboxylase, beta subunit	C	Energy production and conversion
Unigene180_All	gi|374307966|ref|YP_005054397.1|	292	2e-97	COG1883	Na+-transporting methylmalonyl-CoA/oxaloacetate decarboxylase, beta subunit	C	Energy production and conversion
Unigene180_All	gi|387792201|ref|YP_006257266.1|	290	1e-96	COG1883	Na+-transporting methylmalonyl-CoA/oxaloacetate decarboxylase, beta subunit	C	Energy production and conversion
Unigene180_All	gi|479198541|ref|YP_007827767.1|	280	8e-93	COG1883	Na+-transporting methylmalonyl-CoA/oxaloacetate decarboxylase, beta subunit	C	Energy production and conversion
Unigene180_All	gi|20806773|ref|NP_621944.1|	278	4e-92	COG1883	Na+-transporting methylmalonyl-CoA/oxaloacetate decarboxylase, beta subunit	C	Energy production and conversion
Unigene180_All	gi|218961794|ref|YP_001741569.1|	272	9e-90	COG1883	Na+-transporting methylmalonyl-CoA/oxaloacetate decarboxylase, beta subunit	C	Energy production and conversion
Unigene180_All	gi|302390074|ref|YP_003825895.1|	272	1e-89	COG1883	Na+-transporting methylmalonyl-CoA/oxaloacetate decarboxylase, beta subunit	C	Energy production and conversion
Unigene180_All	gi|357420308|ref|YP_004933300.1|	271	3e-89	COG1883	Na+-transporting methylmalonyl-CoA/oxaloacetate decarboxylase, beta subunit	C	Energy production and conversion
Unigene477_All	gi|29377228|ref|NP_816382.1|	1524	0	COG1328	Anaerobic ribonucleoside-triphosphate reductase	F	Nucleotide transport and metabolism
Unigene477_All	gi|332686125|ref|YP_004455899.1|	1318	0	COG1328	Anaerobic ribonucleoside-triphosphate reductase	F	Nucleotide transport and metabolism
Unigene477_All	gi|352516892|ref|YP_004886209.1|	1257	0	COG1328	Anaerobic ribonucleoside-triphosphate reductase	F	Nucleotide transport and metabolism
Unigene477_All	gi|15675860|ref|NP_270034.1|	1204	0	COG1328	Anaerobic ribonucleoside-triphosphate reductase	F	Nucleotide transport and metabolism
Unigene477_All	gi|508606133|ref|YP_006991966.2|	1183	0	COG1328	Anaerobic ribonucleoside-triphosphate reductase	F	Nucleotide transport and metabolism
Unigene477_All	gi|15900138|ref|NP_344742.1|	1171	0	COG1328	Anaerobic ribonucleoside-triphosphate reductase	F	Nucleotide transport and metabolism
Unigene477_All	gi|289449636|ref|YP_003474856.1|	1168	0	COG1328	Anaerobic ribonucleoside-triphosphate reductase	F	Nucleotide transport and metabolism
Unigene477_All	gi|332671990|ref|YP_004454998.1|	1131	0	COG1328	Anaerobic ribonucleoside-triphosphate reductase	F	Nucleotide transport and metabolism
Unigene477_All	gi|15672255|ref|NP_266429.1|	1125	0	COG1328	Anaerobic ribonucleoside-triphosphate reductase	F	Nucleotide transport and metabolism
Unigene477_All	gi|269795447|ref|YP_003314902.1|	1122	0	COG1328	Anaerobic ribonucleoside-triphosphate reductase	F	Nucleotide transport and metabolism
Unigene591_All	gi|29376316|ref|NP_815470.1|	228	2e-77	COG1440	Phosphotransferase system cellobiose-specific component IIB	G	Carbohydrate transport and metabolism
Unigene591_All	gi|352517849|ref|YP_004887166.1|	170	2e-54	COG1440	Phosphotransferase system cellobiose-specific component IIB	G	Carbohydrate transport and metabolism
Unigene591_All	gi|29375597|ref|NP_814751.1|	166	5e-53	COG1440	Phosphotransferase system cellobiose-specific component IIB	G	Carbohydrate transport and metabolism
Unigene591_All	gi|29375592|ref|NP_814746.1|	165	8e-53	COG1440	Phosphotransferase system cellobiose-specific component IIB	G	Carbohydrate transport and metabolism
Unigene591_All	gi|508607965|ref|YP_006993935.2|	156	5e-49	COG1440	Phosphotransferase system cellobiose-specific component IIB	G	Carbohydrate transport and metabolism
Unigene591_All	gi|508607425|ref|YP_006993347.2|	155	7e-49	COG1440	Phosphotransferase system cellobiose-specific component IIB	G	Carbohydrate transport and metabolism
Unigene591_All	gi|352517923|ref|YP_004887240.1|	155	1e-48	COG1440	Phosphotransferase system cellobiose-specific component IIB	G	Carbohydrate transport and metabolism
Unigene591_All	gi|508607427|ref|YP_006993349.2|	153	4e-48	COG1440	Phosphotransferase system cellobiose-specific component IIB	G	Carbohydrate transport and metabolism
Unigene591_All	gi|332686289|ref|YP_004456063.1|	151	3e-47	COG1440	Phosphotransferase system cellobiose-specific component IIB	G	Carbohydrate transport and metabolism
Unigene591_All	gi|508605427|ref|YP_006990993.2|	141	3e-43	COG1440	Phosphotransferase system cellobiose-specific component IIB	G	Carbohydrate transport and metabolism
Unigene803_All	gi|29375566|ref|NP_814720.1|	192	2e-58	COG0497	DNA repair ATPase RecN	L	Replication, recombination and repair
Unigene803_All	gi|332686263|ref|YP_004456037.1|	161	7e-47	COG0497	DNA repair ATPase RecN	L	Replication, recombination and repair
Unigene803_All	gi|352516921|ref|YP_004886238.1|	136	2e-37	COG0497	DNA repair ATPase RecN	L	Replication, recombination and repair
Unigene803_All	gi|508607047|ref|YP_006992941.2|	130	3e-35	COG0497	DNA repair ATPase RecN	L	Replication, recombination and repair
Unigene803_All	gi|15672842|ref|NP_267016.1|	125	2e-33	COG0497	DNA repair ATPase RecN	L	Replication, recombination and repair
Unigene803_All	gi|448821123|ref|YP_007414285.1|	123	9e-33	COG0497	DNA repair ATPase RecN	L	Replication, recombination and repair
Unigene803_All	gi|339634227|ref|YP_004725868.1|	120	1e-31	COG0497	DNA repair ATPase RecN	L	Replication, recombination and repair
Unigene803_All	gi|377809780|ref|YP_005005001.1|	116	4e-30	COG0497	DNA repair ATPase RecN	L	Replication, recombination and repair
Unigene803_All	gi|16800473|ref|NP_470741.1|	114	2e-29	COG0497	DNA repair ATPase RecN	L	Replication, recombination and repair
Unigene803_All	gi|169828966|ref|YP_001699124.1|	112	1e-28	COG0497	DNA repair ATPase RecN	L	Replication, recombination and repair
Unigene704_All	gi|29377446|ref|NP_816600.1|	969	0	COG0154	Asp-tRNAAsn/Glu-tRNAGln amidotransferase A subunit or related amidase	J	Translation, ribosomal structure and biogenesis
Unigene704_All	gi|352517427|ref|YP_004886744.1|	569	0	COG0154	Asp-tRNAAsn/Glu-tRNAGln amidotransferase A subunit or related amidase	J	Translation, ribosomal structure and biogenesis
Unigene704_All	gi|408357344|ref|YP_006845875.1|	402	1e-134	COG0154	Asp-tRNAAsn/Glu-tRNAGln amidotransferase A subunit or related amidase	J	Translation, ribosomal structure and biogenesis
Unigene704_All	gi|116491497|ref|YP_811041.1|	391	2e-130	COG0154	Asp-tRNAAsn/Glu-tRNAGln amidotransferase A subunit or related amidase	J	Translation, ribosomal structure and biogenesis
Unigene704_All	gi|15672148|ref|NP_266322.1|	387	8e-129	COG0154	Asp-tRNAAsn/Glu-tRNAGln amidotransferase A subunit or related amidase	J	Translation, ribosomal structure and biogenesis
Unigene704_All	gi|15674924|ref|NP_269098.1|	375	2e-124	COG0154	Asp-tRNAAsn/Glu-tRNAGln amidotransferase A subunit or related amidase	J	Translation, ribosomal structure and biogenesis
Unigene704_All	gi|508605555|ref|YP_006991148.2|	344	9e-114	COG0154	Asp-tRNAAsn/Glu-tRNAGln amidotransferase A subunit or related amidase	J	Translation, ribosomal structure and biogenesis
Unigene704_All	gi|23098166|ref|NP_691632.1|	346	1e-112	COG0154	Asp-tRNAAsn/Glu-tRNAGln amidotransferase A subunit or related amidase	J	Translation, ribosomal structure and biogenesis
Unigene704_All	gi|158522546|ref|YP_001530416.1|	294	1e-92	COG0154	Asp-tRNAAsn/Glu-tRNAGln amidotransferase A subunit or related amidase	J	Translation, ribosomal structure and biogenesis
Unigene704_All	gi|15805271|ref|NP_293959.1|	279	6e-86	COG0154	Asp-tRNAAsn/Glu-tRNAGln amidotransferase A subunit or related amidase	J	Translation, ribosomal structure and biogenesis
Unigene1236_All	gi|116490965|ref|YP_810509.1|	65.1	3e-12	COG3548	Uncharacterized membrane protein	S	Function unknown
Unigene1236_All	gi|15672127|ref|NP_266301.1|	48.1	5e-06	COG3548	Uncharacterized membrane protein	S	Function unknown
Unigene1236_All	gi|310829509|ref|YP_003961866.1|	48.1	5e-06	COG3548	Uncharacterized membrane protein	S	Function unknown
Unigene1313_All	gi|16799481|ref|NP_469749.1|	619	0	COG3962	TPP-dependent trihydroxycyclohexane-1,2-dione (THcHDO) dehydratase, myo-inositol metabolism	G	Carbohydrate transport and metabolism
Unigene1313_All	gi|255767852|ref|NP_391852.2|	612	0	COG3962	TPP-dependent trihydroxycyclohexane-1,2-dione (THcHDO) dehydratase, myo-inositol metabolism	G	Carbohydrate transport and metabolism
Unigene1313_All	gi|15614881|ref|NP_243184.1|	595	0	COG3962	TPP-dependent trihydroxycyclohexane-1,2-dione (THcHDO) dehydratase, myo-inositol metabolism	G	Carbohydrate transport and metabolism
Unigene1313_All	gi|508607168|ref|YP_006993066.2|	573	0	COG3962	TPP-dependent trihydroxycyclohexane-1,2-dione (THcHDO) dehydratase, myo-inositol metabolism	G	Carbohydrate transport and metabolism
Unigene1313_All	gi|30262509|ref|NP_844886.1|	488	1e-167	COG3962	TPP-dependent trihydroxycyclohexane-1,2-dione (THcHDO) dehydratase, myo-inositol metabolism	G	Carbohydrate transport and metabolism
Unigene1313_All	gi|435855153|ref|YP_007316472.1|	476	8e-163	COG3962	TPP-dependent trihydroxycyclohexane-1,2-dione (THcHDO) dehydratase, myo-inositol metabolism	G	Carbohydrate transport and metabolism
Unigene1313_All	gi|332983257|ref|YP_004464698.1|	459	5e-156	COG3962	TPP-dependent trihydroxycyclohexane-1,2-dione (THcHDO) dehydratase, myo-inositol metabolism	G	Carbohydrate transport and metabolism
Unigene1313_All	gi|269122601|ref|YP_003310778.1|	446	6e-151	COG3962	TPP-dependent trihydroxycyclohexane-1,2-dione (THcHDO) dehydratase, myo-inositol metabolism	G	Carbohydrate transport and metabolism
Unigene1313_All	gi|206576614|ref|YP_002240767.1|	446	7e-151	COG3962	TPP-dependent trihydroxycyclohexane-1,2-dione (THcHDO) dehydratase, myo-inositol metabolism	G	Carbohydrate transport and metabolism
Unigene1313_All	gi|292900997|ref|YP_003540366.1|	446	9e-151	COG3962	TPP-dependent trihydroxycyclohexane-1,2-dione (THcHDO) dehydratase, myo-inositol metabolism	G	Carbohydrate transport and metabolism
Unigene174_All	gi|29375075|ref|NP_814228.1|	402	1e-143	COG1388	LysM repeat	M	Cell wall/membrane/envelope biogenesis
Unigene174_All	gi|332687178|ref|YP_004456952.1|	231	5e-76	COG1388	LysM repeat	M	Cell wall/membrane/envelope biogenesis
Unigene174_All	gi|332687153|ref|YP_004456927.1|	230	6e-76	COG1388	LysM repeat	M	Cell wall/membrane/envelope biogenesis
Unigene174_All	gi|332687365|ref|YP_004457138.1|	212	8e-69	COG1388	LysM repeat	M	Cell wall/membrane/envelope biogenesis
Unigene174_All	gi|332686753|ref|YP_004456527.1|	210	5e-68	COG1388	LysM repeat	M	Cell wall/membrane/envelope biogenesis
Unigene174_All	gi|332686688|ref|YP_004456462.1|	210	5e-68	COG1388	LysM repeat	M	Cell wall/membrane/envelope biogenesis
Unigene174_All	gi|332686579|ref|YP_004456353.1|	208	2e-67	COG1388	LysM repeat	M	Cell wall/membrane/envelope biogenesis
Unigene174_All	gi|352518166|ref|YP_004887483.1|	196	3e-62	COG1388	LysM repeat	M	Cell wall/membrane/envelope biogenesis
Unigene174_All	gi|15900050|ref|NP_344654.1|	161	1e-48	COG1388	LysM repeat	M	Cell wall/membrane/envelope biogenesis
Unigene174_All	gi|326802668|ref|YP_004320486.1|	149	1e-43	COG1388	LysM repeat	M	Cell wall/membrane/envelope biogenesis
Unigene519_All	gi|29376660|ref|NP_815814.1|	1224	0	COG0449	Glucosamine 6-phosphate synthetase, contains amidotransferase and phosphosugar isomerase domains	M	Cell wall/membrane/envelope biogenesis
Unigene519_All	gi|352517655|ref|YP_004886972.1|	864	0	COG0449	Glucosamine 6-phosphate synthetase, contains amidotransferase and phosphosugar isomerase domains	M	Cell wall/membrane/envelope biogenesis
Unigene519_All	gi|332686340|ref|YP_004456114.1|	858	0	COG0449	Glucosamine 6-phosphate synthetase, contains amidotransferase and phosphosugar isomerase domains	M	Cell wall/membrane/envelope biogenesis
Unigene519_All	gi|414082711|ref|YP_006991417.1|	816	0	COG0449	Glucosamine 6-phosphate synthetase, contains amidotransferase and phosphosugar isomerase domains	M	Cell wall/membrane/envelope biogenesis
Unigene519_All	gi|15900200|ref|NP_344804.1|	781	0	COG0449	Glucosamine 6-phosphate synthetase, contains amidotransferase and phosphosugar isomerase domains	M	Cell wall/membrane/envelope biogenesis
Unigene519_All	gi|15672988|ref|NP_267162.1|	777	0	COG0449	Glucosamine 6-phosphate synthetase, contains amidotransferase and phosphosugar isomerase domains	M	Cell wall/membrane/envelope biogenesis
Unigene519_All	gi|377809328|ref|YP_005004549.1|	762	0	COG0449	Glucosamine 6-phosphate synthetase, contains amidotransferase and phosphosugar isomerase domains	M	Cell wall/membrane/envelope biogenesis
Unigene519_All	gi|16799809|ref|NP_470077.1|	751	0	COG0449	Glucosamine 6-phosphate synthetase, contains amidotransferase and phosphosugar isomerase domains	M	Cell wall/membrane/envelope biogenesis
Unigene519_All	gi|375006969|ref|YP_004980600.1|	751	0	COG0449	Glucosamine 6-phosphate synthetase, contains amidotransferase and phosphosugar isomerase domains	M	Cell wall/membrane/envelope biogenesis
Unigene519_All	gi|15675233|ref|NP_269407.1|	738	0	COG0449	Glucosamine 6-phosphate synthetase, contains amidotransferase and phosphosugar isomerase domains	M	Cell wall/membrane/envelope biogenesis
Unigene350_All	gi|16801669|ref|NP_471937.1|	75.1	4e-17	COG1396	Transcriptional regulator, contains XRE-family HTH domain	K	Transcription
Unigene350_All	gi|317133309|ref|YP_004092623.1|	58.5	2e-10	COG1396	Transcriptional regulator, contains XRE-family HTH domain	K	Transcription
Unigene350_All	gi|29377418|ref|NP_816572.1|	57.4	4e-09	COG1396	Transcriptional regulator, contains XRE-family HTH domain	K	Transcription
Unigene350_All	gi|479209601|ref|YP_007837536.1|	56.6	7e-09	COG1396	Transcriptional regulator, contains XRE-family HTH domain	K	Transcription
Unigene350_All	gi|15613851|ref|NP_242154.1|	53.1	2e-08	COG1396	Transcriptional regulator, contains XRE-family HTH domain	K	Transcription
Unigene350_All	gi|15614006|ref|NP_242309.1|	51.2	7e-08	COG1396	Transcriptional regulator, contains XRE-family HTH domain	K	Transcription
Unigene350_All	gi|310829202|ref|YP_003961559.1|	51.6	8e-08	COG1396	Transcriptional regulator, contains XRE-family HTH domain	K	Transcription
Unigene350_All	gi|146297100|ref|YP_001180871.1|	52	2e-07	COG1476	DNA-binding transcriptional regulator, XRE-family HTH domain	K	Transcription
Unigene350_All	gi|337750939|ref|YP_004645101.1|	50.1	3e-07	COG1476	DNA-binding transcriptional regulator, XRE-family HTH domain	K	Transcription
Unigene350_All	gi|29374780|ref|NP_813932.1|	47.4	3e-06	COG1396	Transcriptional regulator, contains XRE-family HTH domain	K	Transcription
Unigene1535_All	gi|29375233|ref|NP_814386.1|	481	3e-170	COG1502	Phosphatidylserine/phosphatidylglycerophosphate/cardiolipin synthase or related enzyme	I	Lipid transport and metabolism
Unigene1535_All	gi|448822629|ref|YP_007415791.1|	281	2e-91	COG1502	Phosphatidylserine/phosphatidylglycerophosphate/cardiolipin synthase or related enzyme	I	Lipid transport and metabolism
Unigene1535_All	gi|377810523|ref|YP_005005744.1|	273	3e-88	COG1502	Phosphatidylserine/phosphatidylglycerophosphate/cardiolipin synthase or related enzyme	I	Lipid transport and metabolism
Unigene1535_All	gi|16801708|ref|NP_471976.1|	262	4e-84	COG1502	Phosphatidylserine/phosphatidylglycerophosphate/cardiolipin synthase or related enzyme	I	Lipid transport and metabolism
Unigene1535_All	gi|226315181|ref|YP_002775077.1|	255	2e-81	COG1502	Phosphatidylserine/phosphatidylglycerophosphate/cardiolipin synthase or related enzyme	I	Lipid transport and metabolism
Unigene1535_All	gi|508606360|ref|YP_006992199.2|	255	2e-81	COG1502	Phosphatidylserine/phosphatidylglycerophosphate/cardiolipin synthase or related enzyme	I	Lipid transport and metabolism
Unigene1535_All	gi|222151986|ref|YP_002561146.1|	254	4e-81	COG1502	Phosphatidylserine/phosphatidylglycerophosphate/cardiolipin synthase or related enzyme	I	Lipid transport and metabolism
Unigene1535_All	gi|352517549|ref|YP_004886866.1|	253	2e-80	COG1502	Phosphatidylserine/phosphatidylglycerophosphate/cardiolipin synthase or related enzyme	I	Lipid transport and metabolism
Unigene1535_All	gi|29376167|ref|NP_815321.1|	251	6e-80	COG1502	Phosphatidylserine/phosphatidylglycerophosphate/cardiolipin synthase or related enzyme	I	Lipid transport and metabolism
Unigene1535_All	gi|15673156|ref|NP_267330.1|	249	3e-79	COG1502	Phosphatidylserine/phosphatidylglycerophosphate/cardiolipin synthase or related enzyme	I	Lipid transport and metabolism
Unigene221_All	gi|29376223|ref|NP_815377.1|	661	0	COG0346	Catechol 2,3-dioxygenase or other lactoylglutathione lyase family enzyme	Q	Secondary metabolites biosynthesis, transport and catabolism
Unigene221_All	gi|15928098|ref|NP_375631.1|	452	1e-159	COG0346	Catechol 2,3-dioxygenase or other lactoylglutathione lyase family enzyme	Q	Secondary metabolites biosynthesis, transport and catabolism
Unigene221_All	gi|508605817|ref|YP_006991536.2|	416	3e-145	COG0346	Catechol 2,3-dioxygenase or other lactoylglutathione lyase family enzyme	Q	Secondary metabolites biosynthesis, transport and catabolism
Unigene221_All	gi|30261140|ref|NP_843517.1|	416	5e-145	COG0346	Catechol 2,3-dioxygenase or other lactoylglutathione lyase family enzyme	Q	Secondary metabolites biosynthesis, transport and catabolism
Unigene221_All	gi|408355649|ref|YP_006844180.1|	415	1e-144	COG0346	Catechol 2,3-dioxygenase or other lactoylglutathione lyase family enzyme	Q	Secondary metabolites biosynthesis, transport and catabolism
Unigene221_All	gi|449087836|ref|YP_007420277.1|	414	2e-144	COG0346	Catechol 2,3-dioxygenase or other lactoylglutathione lyase family enzyme	Q	Secondary metabolites biosynthesis, transport and catabolism
Unigene221_All	gi|169825759|ref|YP_001695917.1|	402	9e-140	COG0346	Catechol 2,3-dioxygenase or other lactoylglutathione lyase family enzyme	Q	Secondary metabolites biosynthesis, transport and catabolism
Unigene221_All	gi|222150320|ref|YP_002559473.1|	393	4e-136	COG0346	Catechol 2,3-dioxygenase or other lactoylglutathione lyase family enzyme	Q	Secondary metabolites biosynthesis, transport and catabolism
Unigene221_All	gi|386712892|ref|YP_006179214.1|	393	6e-136	COG0346	Catechol 2,3-dioxygenase or other lactoylglutathione lyase family enzyme	Q	Secondary metabolites biosynthesis, transport and catabolism
Unigene221_All	gi|16799827|ref|NP_470095.1|	389	1e-134	COG0346	Catechol 2,3-dioxygenase or other lactoylglutathione lyase family enzyme	Q	Secondary metabolites biosynthesis, transport and catabolism
Unigene935_All	gi|15616267|ref|NP_244572.1|	71.2	3e-11	COG5444	Predicted ribonuclease, toxin component of the YeeF-YezG toxin-antitoxin module	V	Defense mechanisms
Unigene935_All	gi|255767176|ref|NP_388563.2|	66.6	9e-10	COG5444	Predicted ribonuclease, toxin component of the YeeF-YezG toxin-antitoxin module	V	Defense mechanisms
Unigene935_All	gi|260424509|ref|YP_003212710.1|	60.8	4e-09	COG1864	DNA/RNA endonuclease G, NUC1	F	Nucleotide transport and metabolism
Unigene282_All	gi|29376455|ref|NP_815609.1|	790	0	COG0578	Glycerol-3-phosphate dehydrogenase	C	Energy production and conversion
Unigene282_All	gi|508605284|ref|YP_006990849.2|	588	0	COG0578	Glycerol-3-phosphate dehydrogenase	C	Energy production and conversion
Unigene282_All	gi|448820085|ref|YP_007413247.1|	580	0	COG0578	Glycerol-3-phosphate dehydrogenase	C	Energy production and conversion
Unigene282_All	gi|326803418|ref|YP_004321236.1|	544	0	COG0578	Glycerol-3-phosphate dehydrogenase	C	Energy production and conversion
Unigene282_All	gi|15673227|ref|NP_267401.1|	539	0	COG0578	Glycerol-3-phosphate dehydrogenase	C	Energy production and conversion
Unigene282_All	gi|15901992|ref|NP_346596.1|	528	0	COG0578	Glycerol-3-phosphate dehydrogenase	C	Energy production and conversion
Unigene282_All	gi|15675544|ref|NP_269718.1|	516	2e-179	COG0578	Glycerol-3-phosphate dehydrogenase	C	Energy production and conversion
Unigene282_All	gi|352517827|ref|YP_004887144.1|	497	5e-172	COG0578	Glycerol-3-phosphate dehydrogenase	C	Energy production and conversion
Unigene282_All	gi|226314621|ref|YP_002774517.1|	325	3e-105	COG0578	Glycerol-3-phosphate dehydrogenase	C	Energy production and conversion
Unigene282_All	gi|212638990|ref|YP_002315510.1|	319	5e-103	COG0578	Glycerol-3-phosphate dehydrogenase	C	Energy production and conversion
Unigene511_All	gi|29377330|ref|NP_816484.1|	391	9e-140	COG1434	Uncharacterized SAM-binding protein YcdF, DUF218 family	R	General function prediction only
Unigene511_All	gi|332686094|ref|YP_004455868.1|	167	4e-51	COG1434	Uncharacterized SAM-binding protein YcdF, DUF218 family	R	General function prediction only
Unigene511_All	gi|16801598|ref|NP_471866.1|	167	4e-51	COG1434	Uncharacterized SAM-binding protein YcdF, DUF218 family	R	General function prediction only
Unigene511_All	gi|508607862|ref|YP_006993818.2|	160	3e-48	COG1434	Uncharacterized SAM-binding protein YcdF, DUF218 family	R	General function prediction only
Unigene511_All	gi|257064629|ref|YP_003144301.1|	119	9e-32	COG1434	Uncharacterized SAM-binding protein YcdF, DUF218 family	R	General function prediction only
Unigene511_All	gi|449089177|ref|YP_007421618.1|	117	1e-31	COG1434	Uncharacterized SAM-binding protein YcdF, DUF218 family	R	General function prediction only
Unigene511_All	gi|342732713|ref|YP_004771552.1|	117	1e-31	COG1434	Uncharacterized SAM-binding protein YcdF, DUF218 family	R	General function prediction only
Unigene511_All	gi|30262287|ref|NP_844664.1|	116	2e-31	COG1434	Uncharacterized SAM-binding protein YcdF, DUF218 family	R	General function prediction only
Unigene511_All	gi|374308612|ref|YP_005055043.1|	115	1e-30	COG1434	Uncharacterized SAM-binding protein YcdF, DUF218 family	R	General function prediction only
Unigene511_All	gi|317056415|ref|YP_004104882.1|	114	8e-30	COG1434	Uncharacterized SAM-binding protein YcdF, DUF218 family	R	General function prediction only
Unigene941_All	gi|332686762|ref|YP_004456536.1|	253	3e-84	COG0130	tRNA U55 pseudouridine synthase TruB, may also work on U342 of tmRNA	J	Translation, ribosomal structure and biogenesis
Unigene941_All	gi|352517466|ref|YP_004886783.1|	253	8e-84	COG0130	tRNA U55 pseudouridine synthase TruB, may also work on U342 of tmRNA	J	Translation, ribosomal structure and biogenesis
Unigene941_All	gi|508606781|ref|YP_006992663.2|	229	8e-75	COG0130	tRNA U55 pseudouridine synthase TruB, may also work on U342 of tmRNA	J	Translation, ribosomal structure and biogenesis
Unigene941_All	gi|339635064|ref|YP_004726705.1|	216	1e-69	COG0130	tRNA U55 pseudouridine synthase TruB, may also work on U342 of tmRNA	J	Translation, ribosomal structure and biogenesis
Unigene941_All	gi|448821513|ref|YP_007414675.1|	215	3e-69	COG0130	tRNA U55 pseudouridine synthase TruB, may also work on U342 of tmRNA	J	Translation, ribosomal structure and biogenesis
Unigene941_All	gi|15901075|ref|NP_345679.1|	211	1e-67	COG0130	tRNA U55 pseudouridine synthase TruB, may also work on U342 of tmRNA	J	Translation, ribosomal structure and biogenesis
Unigene941_All	gi|15675211|ref|NP_269385.1|	203	2e-64	COG0130	tRNA U55 pseudouridine synthase TruB, may also work on U342 of tmRNA	J	Translation, ribosomal structure and biogenesis
Unigene941_All	gi|377809701|ref|YP_005004922.1|	199	5e-63	COG0130	tRNA U55 pseudouridine synthase TruB, may also work on U342 of tmRNA	J	Translation, ribosomal structure and biogenesis
Unigene941_All	gi|15673108|ref|NP_267282.1|	195	8e-61	COG0130	tRNA U55 pseudouridine synthase TruB, may also work on U342 of tmRNA	J	Translation, ribosomal structure and biogenesis
Unigene941_All	gi|15614973|ref|NP_243276.1|	194	8e-61	COG0130	tRNA U55 pseudouridine synthase TruB, may also work on U342 of tmRNA	J	Translation, ribosomal structure and biogenesis
Unigene132_All	gi|29377362|ref|NP_816516.1|	400	4e-143	COG0652	Peptidyl-prolyl cis-trans isomerase (rotamase) - cyclophilin family	O	Posttranslational modification, protein turnover, chaperones
Unigene132_All	gi|332686061|ref|YP_004455835.1|	309	3e-107	COG0652	Peptidyl-prolyl cis-trans isomerase (rotamase) - cyclophilin family	O	Posttranslational modification, protein turnover, chaperones
Unigene132_All	gi|377810185|ref|YP_005005406.1|	299	3e-103	COG0652	Peptidyl-prolyl cis-trans isomerase (rotamase) - cyclophilin family	O	Posttranslational modification, protein turnover, chaperones
Unigene132_All	gi|352518230|ref|YP_004887547.1|	297	3e-102	COG0652	Peptidyl-prolyl cis-trans isomerase (rotamase) - cyclophilin family	O	Posttranslational modification, protein turnover, chaperones
Unigene132_All	gi|448821742|ref|YP_007414904.1|	286	3e-98	COG0652	Peptidyl-prolyl cis-trans isomerase (rotamase) - cyclophilin family	O	Posttranslational modification, protein turnover, chaperones
Unigene132_All	gi|508606062|ref|YP_006991802.2|	274	3e-93	COG0652	Peptidyl-prolyl cis-trans isomerase (rotamase) - cyclophilin family	O	Posttranslational modification, protein turnover, chaperones
Unigene132_All	gi|16801537|ref|NP_471805.1|	265	1e-89	COG0652	Peptidyl-prolyl cis-trans isomerase (rotamase) - cyclophilin family	O	Posttranslational modification, protein turnover, chaperones
Unigene132_All	gi|326803705|ref|YP_004321523.1|	264	4e-89	COG0652	Peptidyl-prolyl cis-trans isomerase (rotamase) - cyclophilin family	O	Posttranslational modification, protein turnover, chaperones
Unigene132_All	gi|15672875|ref|NP_267049.1|	261	5e-88	COG0652	Peptidyl-prolyl cis-trans isomerase (rotamase) - cyclophilin family	O	Posttranslational modification, protein turnover, chaperones
Unigene132_All	gi|169826206|ref|YP_001696364.1|	256	5e-86	COG0652	Peptidyl-prolyl cis-trans isomerase (rotamase) - cyclophilin family	O	Posttranslational modification, protein turnover, chaperones
Unigene94_All	gi|29375843|ref|NP_814997.1|	1628	0	COG0532	Translation initiation factor IF-2, a GTPase	J	Translation, ribosomal structure and biogenesis
Unigene94_All	gi|332686765|ref|YP_004456539.1|	1211	0	COG0532	Translation initiation factor IF-2, a GTPase	J	Translation, ribosomal structure and biogenesis
Unigene94_All	gi|352517464|ref|YP_004886781.1|	1097	0	COG0532	Translation initiation factor IF-2, a GTPase	J	Translation, ribosomal structure and biogenesis
Unigene94_All	gi|508606790|ref|YP_006992672.2|	1019	0	COG0532	Translation initiation factor IF-2, a GTPase	J	Translation, ribosomal structure and biogenesis
Unigene94_All	gi|377809703|ref|YP_005004924.1|	963	0	COG0532	Translation initiation factor IF-2, a GTPase	J	Translation, ribosomal structure and biogenesis
Unigene94_All	gi|16800430|ref|NP_470698.1|	935	0	COG0532	Translation initiation factor IF-2, a GTPase	J	Translation, ribosomal structure and biogenesis
Unigene94_All	gi|393201679|ref|YP_006463521.1|	914	0	COG0532	Translation initiation factor IF-2, a GTPase	J	Translation, ribosomal structure and biogenesis
Unigene94_All	gi|448821521|ref|YP_007414683.1|	910	0	COG0532	Translation initiation factor IF-2, a GTPase	J	Translation, ribosomal structure and biogenesis
Unigene94_All	gi|15900468|ref|NP_345072.1|	905	0	COG3064	Membrane protein involved in colicin uptake	M	Cell wall/membrane/envelope biogenesis
Unigene94_All	gi|169827168|ref|YP_001697326.1|	897	0	COG0532	Translation initiation factor IF-2, a GTPase	J	Translation, ribosomal structure and biogenesis
Unigene1798_All	gi|29375142|ref|NP_814295.1|	150	8e-45	COG3641	Uncharacterized membrane protein (does not regulate perfringolysin O expression)	S	Function unknown
Unigene1798_All	gi|352517754|ref|YP_004887071.1|	149	4e-44	COG3641	Uncharacterized membrane protein (does not regulate perfringolysin O expression)	S	Function unknown
Unigene1798_All	gi|352516725|ref|YP_004886042.1|	129	1e-36	COG3641	Uncharacterized membrane protein (does not regulate perfringolysin O expression)	S	Function unknown
Unigene1798_All	gi|29376211|ref|NP_815365.1|	129	2e-36	COG3641	Uncharacterized membrane protein (does not regulate perfringolysin O expression)	S	Function unknown
Unigene1798_All	gi|326804340|ref|YP_004322158.1|	124	2e-34	COG3641	Uncharacterized membrane protein (does not regulate perfringolysin O expression)	S	Function unknown
Unigene1798_All	gi|296111259|ref|YP_003621641.1|	102	6e-26	COG3641	Uncharacterized membrane protein (does not regulate perfringolysin O expression)	S	Function unknown
Unigene1798_All	gi|15674884|ref|NP_269058.1|	93.2	1e-22	COG3641	Uncharacterized membrane protein (does not regulate perfringolysin O expression)	S	Function unknown
Unigene1798_All	gi|339634479|ref|YP_004726120.1|	85.9	5e-20	COG3641	Uncharacterized membrane protein (does not regulate perfringolysin O expression)	S	Function unknown
Unigene1798_All	gi|15639032|ref|NP_218478.1|	75.5	3e-16	COG3641	Uncharacterized membrane protein (does not regulate perfringolysin O expression)	S	Function unknown
Unigene1798_All	gi|509153392|ref|YP_008073633.1|	73.2	2e-15	COG3641	Uncharacterized membrane protein (does not regulate perfringolysin O expression)	S	Function unknown
Unigene625_All	gi|29377542|ref|NP_816696.1|	340	5e-118	COG4606	ABC-type enterochelin transport system, permease component	P	Inorganic ion transport and metabolism
Unigene625_All	gi|332685830|ref|YP_004455604.1|	240	2e-80	COG4606	ABC-type enterochelin transport system, permease component	P	Inorganic ion transport and metabolism
Unigene625_All	gi|414083374|ref|YP_006992082.1|	208	6e-66	COG4606	ABC-type enterochelin transport system, permease component	P	Inorganic ion transport and metabolism
Unigene625_All	gi|226315287|ref|YP_002775183.1|	196	5e-61	COG4606	ABC-type enterochelin transport system, permease component	P	Inorganic ion transport and metabolism
Unigene625_All	gi|15613588|ref|NP_241891.1|	194	2e-60	COG4606	ABC-type enterochelin transport system, permease component	P	Inorganic ion transport and metabolism
Unigene625_All	gi|51892739|ref|YP_075430.1|	185	9e-57	COG4606	ABC-type enterochelin transport system, permease component	P	Inorganic ion transport and metabolism
Unigene625_All	gi|16077448|ref|NP_388262.1|	183	4e-56	COG4606	ABC-type enterochelin transport system, permease component	P	Inorganic ion transport and metabolism
Unigene625_All	gi|408356151|ref|YP_006844682.1|	183	4e-56	COG4606	ABC-type enterochelin transport system, permease component	P	Inorganic ion transport and metabolism
Unigene625_All	gi|337752038|ref|YP_004646200.1|	182	1e-55	COG4606	ABC-type enterochelin transport system, permease component	P	Inorganic ion transport and metabolism
Unigene625_All	gi|148379035|ref|YP_001253576.1|	179	2e-54	COG4606	ABC-type enterochelin transport system, permease component	P	Inorganic ion transport and metabolism
Unigene1525_All	gi|29375811|ref|NP_814965.1|	617	0	COG1472	Periplasmic beta-glucosidase and related glycosidases	G	Carbohydrate transport and metabolism
Unigene1525_All	gi|414082523|ref|YP_006991223.1|	454	3e-155	COG1472	Periplasmic beta-glucosidase and related glycosidases	G	Carbohydrate transport and metabolism
Unigene1525_All	gi|479147805|ref|YP_007778234.1|	395	9e-132	COG1472	Periplasmic beta-glucosidase and related glycosidases	G	Carbohydrate transport and metabolism
Unigene1525_All	gi|16800907|ref|NP_471175.1|	380	6e-126	COG1472	Periplasmic beta-glucosidase and related glycosidases	G	Carbohydrate transport and metabolism
Unigene1525_All	gi|146299327|ref|YP_001193918.1|	337	2e-109	COG1472	Periplasmic beta-glucosidase and related glycosidases	G	Carbohydrate transport and metabolism
Unigene1525_All	gi|375146146|ref|YP_005008587.1|	326	8e-105	COG1472	Periplasmic beta-glucosidase and related glycosidases	G	Carbohydrate transport and metabolism
Unigene1525_All	gi|268316106|ref|YP_003289825.1|	325	1e-104	COG1472	Periplasmic beta-glucosidase and related glycosidases	G	Carbohydrate transport and metabolism
Unigene1525_All	gi|326798837|ref|YP_004316656.1|	324	7e-104	COG1472	Periplasmic beta-glucosidase and related glycosidases	G	Carbohydrate transport and metabolism
Unigene1525_All	gi|431797844|ref|YP_007224748.1|	320	1e-102	COG1472	Periplasmic beta-glucosidase and related glycosidases	G	Carbohydrate transport and metabolism
Unigene1525_All	gi|295135520|ref|YP_003586196.1|	319	2e-102	COG1472	Periplasmic beta-glucosidase and related glycosidases	G	Carbohydrate transport and metabolism
Unigene1785_All	gi|29376144|ref|NP_815298.1|	141	6e-41	COG2814	Predicted arabinose efflux permease, MFS family	G	Carbohydrate transport and metabolism
Unigene1785_All	gi|332686295|ref|YP_004456069.1|	111	2e-29	COG2814	Predicted arabinose efflux permease, MFS family	G	Carbohydrate transport and metabolism
Unigene1785_All	gi|352517124|ref|YP_004886441.1|	103	9e-27	COG2814	Predicted arabinose efflux permease, MFS family	G	Carbohydrate transport and metabolism
Unigene1785_All	gi|83590694|ref|YP_430703.1|	89.7	2e-21	COG2814	Predicted arabinose efflux permease, MFS family	G	Carbohydrate transport and metabolism
Unigene1785_All	gi|15893850|ref|NP_347199.1|	77.8	4e-17	COG2814	Predicted arabinose efflux permease, MFS family	G	Carbohydrate transport and metabolism
Unigene1785_All	gi|325289754|ref|YP_004265935.1|	77.4	6e-17	COG2814	Predicted arabinose efflux permease, MFS family	G	Carbohydrate transport and metabolism
Unigene1785_All	gi|448822230|ref|YP_007415392.1|	74.7	5e-16	COG2814	Predicted arabinose efflux permease, MFS family	G	Carbohydrate transport and metabolism
Unigene1785_All	gi|108761231|ref|YP_628370.1|	69.7	3e-14	COG2814	Predicted arabinose efflux permease, MFS family	G	Carbohydrate transport and metabolism
Unigene1785_All	gi|374993106|ref|YP_004968605.1|	67	2e-13	COG2814	Predicted arabinose efflux permease, MFS family	G	Carbohydrate transport and metabolism
Unigene1785_All	gi|15896719|ref|NP_350068.1|	65.5	1e-12	COG2814	Predicted arabinose efflux permease, MFS family	G	Carbohydrate transport and metabolism
Unigene808_All	gi|29376352|ref|NP_815506.1|	800	0	COG2222	Fructoselysine-6-P-deglycase FrlB and related proteins with duplicated sugar isomerase (SIS) domain	M	Cell wall/membrane/envelope biogenesis
Unigene808_All	gi|352516449|ref|YP_004885766.1|	554	0	COG2222	Fructoselysine-6-P-deglycase FrlB and related proteins with duplicated sugar isomerase (SIS) domain	M	Cell wall/membrane/envelope biogenesis
Unigene808_All	gi|332685927|ref|YP_004455701.1|	514	0	COG2222	Fructoselysine-6-P-deglycase FrlB and related proteins with duplicated sugar isomerase (SIS) domain	M	Cell wall/membrane/envelope biogenesis
Unigene808_All	gi|15674774|ref|NP_268948.1|	462	3e-161	COG2222	Fructoselysine-6-P-deglycase FrlB and related proteins with duplicated sugar isomerase (SIS) domain	M	Cell wall/membrane/envelope biogenesis
Unigene808_All	gi|377808830|ref|YP_005004051.1|	461	1e-160	COG2222	Fructoselysine-6-P-deglycase FrlB and related proteins with duplicated sugar isomerase (SIS) domain	M	Cell wall/membrane/envelope biogenesis
Unigene808_All	gi|400927549|ref|YP_001089969.2|	460	1e-160	COG2222	Fructoselysine-6-P-deglycase FrlB and related proteins with duplicated sugar isomerase (SIS) domain	M	Cell wall/membrane/envelope biogenesis
Unigene808_All	gi|508607348|ref|YP_006993251.2|	452	4e-157	COG2222	Fructoselysine-6-P-deglycase FrlB and related proteins with duplicated sugar isomerase (SIS) domain	M	Cell wall/membrane/envelope biogenesis
Unigene808_All	gi|257784864|ref|YP_003180081.1|	447	1e-155	COG2222	Fructoselysine-6-P-deglycase FrlB and related proteins with duplicated sugar isomerase (SIS) domain	M	Cell wall/membrane/envelope biogenesis
Unigene808_All	gi|51891700|ref|YP_074391.1|	430	8e-149	COG2222	Fructoselysine-6-P-deglycase FrlB and related proteins with duplicated sugar isomerase (SIS) domain	M	Cell wall/membrane/envelope biogenesis
Unigene808_All	gi|51892390|ref|YP_075081.1|	425	2e-146	COG2222	Fructoselysine-6-P-deglycase FrlB and related proteins with duplicated sugar isomerase (SIS) domain	M	Cell wall/membrane/envelope biogenesis
Unigene1496_All	gi|29374936|ref|NP_814089.1|	112	2e-32	COG3682	Predicted transcriptional regulator	K	Transcription
Unigene1496_All	gi|339635256|ref|YP_004717955.1|	67	2e-14	COG3682	Predicted transcriptional regulator	K	Transcription
Unigene1496_All	gi|257125378|ref|YP_003163492.1|	60.5	6e-12	COG3682	Predicted transcriptional regulator	K	Transcription
Unigene1496_All	gi|296111303|ref|YP_003621685.1|	60.1	8e-12	COG3682	Predicted transcriptional regulator	K	Transcription
Unigene1496_All	gi|448819548|ref|YP_007412710.1|	59.3	1e-11	COG3682	Predicted transcriptional regulator	K	Transcription
Unigene1496_All	gi|381280326|ref|YP_005353098.1|	58.5	2e-11	COG3682	Predicted transcriptional regulator	K	Transcription
Unigene1496_All	gi|15900624|ref|NP_345228.1|	58.2	3e-11	COG3682	Predicted transcriptional regulator	K	Transcription
Unigene1496_All	gi|408355910|ref|YP_006844441.1|	56.6	2e-10	COG3682	Predicted transcriptional regulator	K	Transcription
Unigene1496_All	gi|352516949|ref|YP_004886266.1|	56.2	2e-10	COG3682	Predicted transcriptional regulator	K	Transcription
Unigene1496_All	gi|257066071|ref|YP_003152327.1|	56.2	2e-10	COG3682	Predicted transcriptional regulator	K	Transcription
Unigene127_All	gi|377810021|ref|YP_005005242.1|	82.8	5e-18	COG4720	Uncharacterized membrane protein	S	Function unknown
Unigene127_All	gi|257066490|ref|YP_003152746.1|	69.3	2e-13	COG3275	Sensor histidine kinase, LytS/YehU family	T	Signal transduction mechanisms
Unigene127_All	gi|312144287|ref|YP_003995733.1|	68.2	6e-13	COG3275	Sensor histidine kinase, LytS/YehU family	T	Signal transduction mechanisms
Unigene127_All	gi|150389000|ref|YP_001319049.1|	61.2	2e-10	COG4720	Uncharacterized membrane protein	S	Function unknown
Unigene127_All	gi|220930909|ref|YP_002507817.1|	58.2	3e-09	COG3601	Riboflavin transporter FmnP	H	Coenzyme transport and metabolism
Unigene127_All	gi|374307343|ref|YP_005053774.1|	50.8	3e-06	COG3275	Sensor histidine kinase, LytS/YehU family	T	Signal transduction mechanisms
Unigene739_All	gi|29375387|ref|NP_814541.1|	674	0	COG3595	Uncharacterized conserved protein YvlB, contains DUF4097 and DUF4098 domains	S	Function unknown
Unigene739_All	gi|397691381|ref|YP_006528635.1|	58.9	5e-08	COG3595	Uncharacterized conserved protein YvlB, contains DUF4097 and DUF4098 domains	S	Function unknown
Unigene739_All	gi|269925991|ref|YP_003322614.1|	52.8	6e-06	COG3595	Uncharacterized conserved protein YvlB, contains DUF4097 and DUF4098 domains	S	Function unknown
Unigene156_All	gi|29377230|ref|NP_816384.1|	769	0	COG0389	Nucleotidyltransferase/DNA polymerase involved in DNA repair	L	Replication, recombination and repair
Unigene156_All	gi|332686123|ref|YP_004455897.1|	624	0	COG0389	Nucleotidyltransferase/DNA polymerase involved in DNA repair	L	Replication, recombination and repair
Unigene156_All	gi|352516889|ref|YP_004886206.1|	588	0	COG0389	Nucleotidyltransferase/DNA polymerase involved in DNA repair	L	Replication, recombination and repair
Unigene156_All	gi|508606936|ref|YP_006992826.2|	526	0	COG0389	Nucleotidyltransferase/DNA polymerase involved in DNA repair	L	Replication, recombination and repair
Unigene156_All	gi|448821786|ref|YP_007414948.1|	442	1e-153	COG0389	Nucleotidyltransferase/DNA polymerase involved in DNA repair	L	Replication, recombination and repair
Unigene156_All	gi|15675671|ref|NP_269845.1|	441	2e-153	COG0389	Nucleotidyltransferase/DNA polymerase involved in DNA repair	L	Replication, recombination and repair
Unigene156_All	gi|377809466|ref|YP_005004687.1|	432	6e-150	COG0389	Nucleotidyltransferase/DNA polymerase involved in DNA repair	L	Replication, recombination and repair
Unigene156_All	gi|15900374|ref|NP_344978.1|	426	6e-148	COG0389	Nucleotidyltransferase/DNA polymerase involved in DNA repair	L	Replication, recombination and repair
Unigene156_All	gi|15674011|ref|NP_268186.1|	417	4e-144	COG0389	Nucleotidyltransferase/DNA polymerase involved in DNA repair	L	Replication, recombination and repair
Unigene156_All	gi|16801148|ref|NP_471416.1|	388	5e-133	COG0389	Nucleotidyltransferase/DNA polymerase involved in DNA repair	L	Replication, recombination and repair
Unigene1025_All	gi|29375846|ref|NP_815000.1|	321	4e-113	COG1396	Transcriptional regulator, contains XRE-family HTH domain	K	Transcription
Unigene1025_All	gi|296110528|ref|YP_003620909.1|	114	3e-30	COG2932	Phage repressor protein C, contains Cro/C1-type HTH and peptisase s24 domains	X	Mobilome: prophages, transposons
Unigene1025_All	gi|448819731|ref|YP_007412893.1|	74.7	4e-16	COG1396	Transcriptional regulator, contains XRE-family HTH domain	K	Transcription
Unigene1025_All	gi|348026531|ref|YP_004766336.1|	71.6	4e-15	COG1396	Transcriptional regulator, contains XRE-family HTH domain	K	Transcription
Unigene1025_All	gi|19705355|ref|NP_602850.1|	71.6	9e-15	COG1396	Transcriptional regulator, contains XRE-family HTH domain	K	Transcription
Unigene1025_All	gi|310825707|ref|YP_003958064.1|	70.5	1e-14	COG1476	DNA-binding transcriptional regulator, XRE-family HTH domain	K	Transcription
Unigene1025_All	gi|414084842|ref|YP_006993553.1|	63.9	3e-11	COG1974	SOS-response transcriptional repressor LexA (RecA-mediated autopeptidase)	KT	Transcription;Signal transduction mechanisms
Unigene1025_All	gi|15672993|ref|NP_267167.1|	61.6	9e-11	COG1396	Transcriptional regulator, contains XRE-family HTH domain	K	Transcription
Unigene1025_All	gi|269123676|ref|YP_003306253.1|	55.5	9e-09	COG3093	Plasmid maintenance system antidote protein VapI, contains XRE-type HTH domain	V	Defense mechanisms
Unigene1025_All	gi|39937189|ref|NP_949465.1|	54.3	2e-08	COG1396	Transcriptional regulator, contains XRE-family HTH domain	K	Transcription
Unigene355_All	gi|29374716|ref|NP_813868.1|	549	0	COG0503	Adenine/guanine phosphoribosyltransferase or related PRPP-binding protein	F	Nucleotide transport and metabolism
Unigene355_All	gi|332685580|ref|YP_004455354.1|	486	3e-174	COG0503	Adenine/guanine phosphoribosyltransferase or related PRPP-binding protein	F	Nucleotide transport and metabolism
Unigene355_All	gi|508605599|ref|YP_006991204.2|	449	9e-160	COG0503	Adenine/guanine phosphoribosyltransferase or related PRPP-binding protein	F	Nucleotide transport and metabolism
Unigene355_All	gi|352516220|ref|YP_004885537.1|	447	5e-159	COG0503	Adenine/guanine phosphoribosyltransferase or related PRPP-binding protein	F	Nucleotide transport and metabolism
Unigene355_All	gi|448820156|ref|YP_007413318.1|	411	1e-144	COG0503	Adenine/guanine phosphoribosyltransferase or related PRPP-binding protein	F	Nucleotide transport and metabolism
Unigene355_All	gi|16799308|ref|NP_469576.1|	370	9e-129	COG0503	Adenine/guanine phosphoribosyltransferase or related PRPP-binding protein	F	Nucleotide transport and metabolism
Unigene355_All	gi|296111677|ref|YP_003622059.1|	345	2e-118	COG0503	Adenine/guanine phosphoribosyltransferase or related PRPP-binding protein	F	Nucleotide transport and metabolism
Unigene355_All	gi|169825676|ref|YP_001695834.1|	342	2e-117	COG0503	Adenine/guanine phosphoribosyltransferase or related PRPP-binding protein	F	Nucleotide transport and metabolism
Unigene355_All	gi|212637889|ref|YP_002314409.1|	342	2e-117	COG0503	Adenine/guanine phosphoribosyltransferase or related PRPP-binding protein	F	Nucleotide transport and metabolism
Unigene355_All	gi|393198763|ref|YP_006460605.1|	339	2e-116	COG0503	Adenine/guanine phosphoribosyltransferase or related PRPP-binding protein	F	Nucleotide transport and metabolism
Unigene573_All	gi|29374941|ref|NP_814094.1|	483	3e-171	COG3579	Aminopeptidase C	E	Amino acid transport and metabolism
Unigene573_All	gi|332687241|ref|YP_004457015.1|	363	5e-124	COG3579	Aminopeptidase C	E	Amino acid transport and metabolism
Unigene573_All	gi|352517119|ref|YP_004886436.1|	362	6e-124	COG3579	Aminopeptidase C	E	Amino acid transport and metabolism
Unigene573_All	gi|15675522|ref|NP_269696.1|	299	7e-99	COG3579	Aminopeptidase C	E	Amino acid transport and metabolism
Unigene573_All	gi|15900215|ref|NP_344819.1|	291	1e-95	COG3579	Aminopeptidase C	E	Amino acid transport and metabolism
Unigene573_All	gi|377809135|ref|YP_005004356.1|	270	1e-87	COG3579	Aminopeptidase C	E	Amino acid transport and metabolism
Unigene573_All	gi|15673860|ref|NP_268035.1|	269	2e-87	COG3579	Aminopeptidase C	E	Amino acid transport and metabolism
Unigene573_All	gi|296111601|ref|YP_003621983.1|	261	7e-84	COG3579	Aminopeptidase C	E	Amino acid transport and metabolism
Unigene573_All	gi|16801494|ref|NP_471762.1|	248	3e-79	COG3579	Aminopeptidase C	E	Amino acid transport and metabolism
Unigene573_All	gi|116490539|ref|YP_810083.1|	242	9e-77	COG3579	Aminopeptidase C	E	Amino acid transport and metabolism
Unigene956_All	gi|29377689|ref|NP_816843.1|	173	1e-51	COG1316	Anionic cell wall polymer biosynthesis enzyme, LytR-Cps2A-Psr (LCP) family	M	Cell wall/membrane/envelope biogenesis
Unigene1374_All	gi|29377363|ref|NP_816517.1|	170	2e-52	COG0492	Thioredoxin reductase	O	Posttranslational modification, protein turnover, chaperones
Unigene1374_All	gi|508606060|ref|YP_006991800.2|	111	1e-29	COG0492	Thioredoxin reductase	O	Posttranslational modification, protein turnover, chaperones
Unigene1374_All	gi|30264969|ref|NP_847346.1|	108	8e-29	COG0492	Thioredoxin reductase	O	Posttranslational modification, protein turnover, chaperones
Unigene1374_All	gi|449091881|ref|YP_007424322.1|	108	8e-29	COG0492	Thioredoxin reductase	O	Posttranslational modification, protein turnover, chaperones
Unigene1374_All	gi|255767736|ref|NP_391091.2|	107	2e-28	COG0492	Thioredoxin reductase	O	Posttranslational modification, protein turnover, chaperones
Unigene1374_All	gi|352518232|ref|YP_004887549.1|	107	5e-28	COG0492	Thioredoxin reductase	O	Posttranslational modification, protein turnover, chaperones
Unigene1374_All	gi|16801551|ref|NP_471819.1|	106	1e-27	COG0492	Thioredoxin reductase	O	Posttranslational modification, protein turnover, chaperones
Unigene1374_All	gi|332686060|ref|YP_004455834.1|	105	3e-27	COG0492	Thioredoxin reductase	O	Posttranslational modification, protein turnover, chaperones
Unigene1374_All	gi|226314342|ref|YP_002774238.1|	103	1e-26	COG0492	Thioredoxin reductase	O	Posttranslational modification, protein turnover, chaperones
Unigene1374_All	gi|212640225|ref|YP_002316745.1|	102	4e-26	COG0492	Thioredoxin reductase	O	Posttranslational modification, protein turnover, chaperones
Unigene76_All	gi|29376901|ref|NP_816055.1|	466	2e-161	COG0751	Glycyl-tRNA synthetase, beta subunit	J	Translation, ribosomal structure and biogenesis
Unigene76_All	gi|332686711|ref|YP_004456485.1|	274	1e-86	COG0751	Glycyl-tRNA synthetase, beta subunit	J	Translation, ribosomal structure and biogenesis
Unigene76_All	gi|352517862|ref|YP_004887179.1|	265	3e-83	COG0751	Glycyl-tRNA synthetase, beta subunit	J	Translation, ribosomal structure and biogenesis
Unigene76_All	gi|508606641|ref|YP_006992514.2|	247	2e-76	COG0751	Glycyl-tRNA synthetase, beta subunit	J	Translation, ribosomal structure and biogenesis
Unigene76_All	gi|448821469|ref|YP_007414631.1|	207	3e-61	COG0751	Glycyl-tRNA synthetase, beta subunit	J	Translation, ribosomal structure and biogenesis
Unigene76_All	gi|377809670|ref|YP_005004891.1|	169	5e-47	COG0751	Glycyl-tRNA synthetase, beta subunit	J	Translation, ribosomal structure and biogenesis
Unigene76_All	gi|16800563|ref|NP_470831.1|	167	2e-46	COG0751	Glycyl-tRNA synthetase, beta subunit	J	Translation, ribosomal structure and biogenesis
Unigene76_All	gi|15673078|ref|NP_267252.1|	167	3e-46	COG0751	Glycyl-tRNA synthetase, beta subunit	J	Translation, ribosomal structure and biogenesis
Unigene76_All	gi|15901324|ref|NP_345928.1|	166	9e-46	COG0751	Glycyl-tRNA synthetase, beta subunit	J	Translation, ribosomal structure and biogenesis
Unigene76_All	gi|15675548|ref|NP_269722.1|	159	2e-43	COG0751	Glycyl-tRNA synthetase, beta subunit	J	Translation, ribosomal structure and biogenesis
Unigene770_All	gi|29375307|ref|NP_814461.1|	1172	0	COG1080	Phosphoenolpyruvate-protein kinase (PTS system EI component in bacteria)	G	Carbohydrate transport and metabolism
Unigene770_All	gi|332686156|ref|YP_004455930.1|	992	0	COG1080	Phosphoenolpyruvate-protein kinase (PTS system EI component in bacteria)	G	Carbohydrate transport and metabolism
Unigene770_All	gi|352518123|ref|YP_004887440.1|	974	0	COG1080	Phosphoenolpyruvate-protein kinase (PTS system EI component in bacteria)	G	Carbohydrate transport and metabolism
Unigene770_All	gi|508607273|ref|YP_006993175.2|	954	0	COG1080	Phosphoenolpyruvate-protein kinase (PTS system EI component in bacteria)	G	Carbohydrate transport and metabolism
Unigene770_All	gi|15901041|ref|NP_345645.1|	938	0	COG1080	Phosphoenolpyruvate-protein kinase (PTS system EI component in bacteria)	G	Carbohydrate transport and metabolism
Unigene770_All	gi|15672100|ref|NP_266274.1|	921	0	COG1080	Phosphoenolpyruvate-protein kinase (PTS system EI component in bacteria)	G	Carbohydrate transport and metabolism
Unigene770_All	gi|15675304|ref|NP_269478.1|	915	0	COG1080	Phosphoenolpyruvate-protein kinase (PTS system EI component in bacteria)	G	Carbohydrate transport and metabolism
Unigene770_All	gi|448820819|ref|YP_007413981.1|	847	0	COG1080	Phosphoenolpyruvate-protein kinase (PTS system EI component in bacteria)	G	Carbohydrate transport and metabolism
Unigene770_All	gi|16800071|ref|NP_470339.1|	833	0	COG1080	Phosphoenolpyruvate-protein kinase (PTS system EI component in bacteria)	G	Carbohydrate transport and metabolism
Unigene770_All	gi|377809912|ref|YP_005005133.1|	807	0	COG1080	Phosphoenolpyruvate-protein kinase (PTS system EI component in bacteria)	G	Carbohydrate transport and metabolism
Unigene67_All	gi|29376097|ref|NP_815251.1|	249	1e-85	COG5294	Uncharacterized protein YxeA	S	Function unknown
Unigene67_All	gi|448821882|ref|YP_007415044.1|	84.7	2e-20	COG5294	Uncharacterized protein YxeA	S	Function unknown
Unigene67_All	gi|15926072|ref|NP_373605.1|	66.6	2e-13	COG5294	Uncharacterized protein YxeA	S	Function unknown
Unigene67_All	gi|508605567|ref|YP_006991163.2|	60.8	4e-11	COG5294	Uncharacterized protein YxeA	S	Function unknown
Unigene67_All	gi|16081013|ref|NP_391841.1|	56.2	1e-09	COG5294	Uncharacterized protein YxeA	S	Function unknown
Unigene67_All	gi|16801595|ref|NP_471863.1|	51.2	1e-07	COG5294	Uncharacterized protein YxeA	S	Function unknown
Unigene67_All	gi|332686976|ref|YP_004456750.1|	50.8	3e-07	COG5294	Uncharacterized protein YxeA	S	Function unknown
Unigene67_All	gi|408355856|ref|YP_006844387.1|	48.5	1e-06	COG5294	Uncharacterized protein YxeA	S	Function unknown
Unigene67_All	gi|15673733|ref|NP_267907.1|	47.4	3e-06	COG5294	Uncharacterized protein YxeA	S	Function unknown
Unigene814_All	gi|352517659|ref|YP_004886976.1|	346	3e-116	COG0402	Cytosine/adenosine deaminase or related metal-dependent hydrolase	FR	Nucleotide transport and metabolism;General function prediction only
Unigene814_All	gi|23098722|ref|NP_692188.1|	337	1e-112	COG0402	Cytosine/adenosine deaminase or related metal-dependent hydrolase	FR	Nucleotide transport and metabolism;General function prediction only
Unigene814_All	gi|508605638|ref|YP_006991255.2|	326	4e-108	COG0402	Cytosine/adenosine deaminase or related metal-dependent hydrolase	FR	Nucleotide transport and metabolism;General function prediction only
Unigene814_All	gi|449091454|ref|YP_007423895.1|	265	4e-84	COG0402	Cytosine/adenosine deaminase or related metal-dependent hydrolase	FR	Nucleotide transport and metabolism;General function prediction only
Unigene814_All	gi|226311148|ref|YP_002771042.1|	262	3e-83	COG0402	Cytosine/adenosine deaminase or related metal-dependent hydrolase	FR	Nucleotide transport and metabolism;General function prediction only
Unigene814_All	gi|30264562|ref|NP_846939.1|	257	4e-81	COG0402	Cytosine/adenosine deaminase or related metal-dependent hydrolase	FR	Nucleotide transport and metabolism;General function prediction only
Unigene814_All	gi|30264561|ref|NP_846938.1|	253	2e-79	COG0402	Cytosine/adenosine deaminase or related metal-dependent hydrolase	FR	Nucleotide transport and metabolism;General function prediction only
Unigene814_All	gi|226311150|ref|YP_002771044.1|	252	2e-79	COG0402	Cytosine/adenosine deaminase or related metal-dependent hydrolase	FR	Nucleotide transport and metabolism;General function prediction only
Unigene814_All	gi|226311174|ref|YP_002771068.1|	248	1e-77	COG0402	Cytosine/adenosine deaminase or related metal-dependent hydrolase	FR	Nucleotide transport and metabolism;General function prediction only
Unigene814_All	gi|226311165|ref|YP_002771059.1|	244	3e-76	COG0402	Cytosine/adenosine deaminase or related metal-dependent hydrolase	FR	Nucleotide transport and metabolism;General function prediction only
Unigene817_All	gi|29377136|ref|NP_816290.1|	405	2e-142	COG3842	ABC-type Fe3+/spermidine/putrescine transport systems, ATPase components	E	Amino acid transport and metabolism
Unigene817_All	gi|332687059|ref|YP_004456833.1|	365	2e-126	COG3842	ABC-type Fe3+/spermidine/putrescine transport systems, ATPase components	E	Amino acid transport and metabolism
Unigene817_All	gi|393201888|ref|YP_006463730.1|	335	5e-115	COG3842	ABC-type Fe3+/spermidine/putrescine transport systems, ATPase components	E	Amino acid transport and metabolism
Unigene817_All	gi|557829215|ref|YP_008801948.1|	330	7e-113	COG3842	ABC-type Fe3+/spermidine/putrescine transport systems, ATPase components	E	Amino acid transport and metabolism
Unigene817_All	gi|508605583|ref|YP_006991183.2|	329	1e-112	COG3842	ABC-type Fe3+/spermidine/putrescine transport systems, ATPase components	E	Amino acid transport and metabolism
Unigene817_All	gi|15675085|ref|NP_269259.1|	328	1e-111	COG3842	ABC-type Fe3+/spermidine/putrescine transport systems, ATPase components	E	Amino acid transport and metabolism
Unigene817_All	gi|212640639|ref|YP_002317159.1|	325	2e-111	COG3842	ABC-type Fe3+/spermidine/putrescine transport systems, ATPase components	E	Amino acid transport and metabolism
Unigene817_All	gi|337751381|ref|YP_004645543.1|	326	3e-111	COG3842	ABC-type Fe3+/spermidine/putrescine transport systems, ATPase components	E	Amino acid transport and metabolism
Unigene817_All	gi|408357689|ref|YP_006846220.1|	325	1e-110	COG3842	ABC-type Fe3+/spermidine/putrescine transport systems, ATPase components	E	Amino acid transport and metabolism
Unigene817_All	gi|23100609|ref|NP_694076.1|	325	1e-110	COG3842	ABC-type Fe3+/spermidine/putrescine transport systems, ATPase components	E	Amino acid transport and metabolism
Unigene991_All	gi|29377171|ref|NP_816325.1|	424	4e-152	COG0204	1-acyl-sn-glycerol-3-phosphate acyltransferase	I	Lipid transport and metabolism
Unigene991_All	gi|352516845|ref|YP_004886162.1|	327	1e-113	COG0204	1-acyl-sn-glycerol-3-phosphate acyltransferase	I	Lipid transport and metabolism
Unigene991_All	gi|448821542|ref|YP_007414704.1|	291	2e-99	COG0204	1-acyl-sn-glycerol-3-phosphate acyltransferase	I	Lipid transport and metabolism
Unigene991_All	gi|508606818|ref|YP_006992700.2|	285	2e-97	COG0204	1-acyl-sn-glycerol-3-phosphate acyltransferase	I	Lipid transport and metabolism
Unigene991_All	gi|15672094|ref|NP_266268.1|	254	9e-85	COG0204	1-acyl-sn-glycerol-3-phosphate acyltransferase	I	Lipid transport and metabolism
Unigene991_All	gi|377809720|ref|YP_005004941.1|	250	2e-83	COG0204	1-acyl-sn-glycerol-3-phosphate acyltransferase	I	Lipid transport and metabolism
Unigene991_All	gi|15901460|ref|NP_346064.1|	251	4e-83	COG0204	1-acyl-sn-glycerol-3-phosphate acyltransferase	I	Lipid transport and metabolism
Unigene991_All	gi|15675330|ref|NP_269504.1|	240	1e-78	COG0204	1-acyl-sn-glycerol-3-phosphate acyltransferase	I	Lipid transport and metabolism
Unigene991_All	gi|296110375|ref|YP_003620756.1|	228	9e-75	COG0204	1-acyl-sn-glycerol-3-phosphate acyltransferase	I	Lipid transport and metabolism
Unigene991_All	gi|339635090|ref|YP_004726731.1|	224	3e-73	COG0204	1-acyl-sn-glycerol-3-phosphate acyltransferase	I	Lipid transport and metabolism
CL17.Contig1_All	gi|29374765|ref|NP_813917.1|	1719	0	COG3525	N-acetyl-beta-hexosaminidase	G	Carbohydrate transport and metabolism
CL17.Contig1_All	gi|509152646|ref|YP_008072887.1|	408	6e-131	COG3525	N-acetyl-beta-hexosaminidase	G	Carbohydrate transport and metabolism
CL17.Contig1_All	gi|15900002|ref|NP_344606.1|	376	4e-112	COG3583	Uncharacterized conserved protein YabE, contains G5 and tandem DUF348 domains	S	Function unknown
CL17.Contig1_All	gi|332685732|ref|YP_004455506.1|	115	2e-26	COG3525	N-acetyl-beta-hexosaminidase	G	Carbohydrate transport and metabolism
CL17.Contig1_All	gi|387121258|ref|YP_006287141.1|	86.7	3e-16	COG3525	N-acetyl-beta-hexosaminidase	G	Carbohydrate transport and metabolism
CL17.Contig1_All	gi|271968692|ref|YP_003342888.1|	82.4	1e-14	COG3525	N-acetyl-beta-hexosaminidase	G	Carbohydrate transport and metabolism
CL17.Contig1_All	gi|15673476|ref|NP_267650.1|	80.9	1e-14	COG3525	N-acetyl-beta-hexosaminidase	G	Carbohydrate transport and metabolism
CL17.Contig1_All	gi|509153938|ref|YP_008074179.1|	80.5	3e-14	COG3525	N-acetyl-beta-hexosaminidase	G	Carbohydrate transport and metabolism
CL17.Contig1_All	gi|291297922|ref|YP_003509200.1|	81.3	4e-14	COG3525	N-acetyl-beta-hexosaminidase	G	Carbohydrate transport and metabolism
CL17.Contig1_All	gi|374987461|ref|YP_004962956.1|	81.3	5e-14	COG3525	N-acetyl-beta-hexosaminidase	G	Carbohydrate transport and metabolism
Unigene1_All	gi|29377553|ref|NP_816707.1|	2402	0	COG1196	Chromosome segregation ATPase	D	Cell cycle control, cell division, chromosome partitioning
Unigene1_All	gi|332685823|ref|YP_004455597.1|	1538	0	COG1196	Chromosome segregation ATPase	D	Cell cycle control, cell division, chromosome partitioning
Unigene1_All	gi|352518401|ref|YP_004887718.1|	1348	0	COG1196	Chromosome segregation ATPase	D	Cell cycle control, cell division, chromosome partitioning
Unigene1_All	gi|508606387|ref|YP_006992230.2|	1208	0	COG1196	Chromosome segregation ATPase	D	Cell cycle control, cell division, chromosome partitioning
Unigene1_All	gi|16800984|ref|NP_471252.1|	1041	0	COG1196	Chromosome segregation ATPase	D	Cell cycle control, cell division, chromosome partitioning
Unigene1_All	gi|255767364|ref|NP_389476.2|	982	0	COG1196	Chromosome segregation ATPase	D	Cell cycle control, cell division, chromosome partitioning
Unigene1_All	gi|212639594|ref|YP_002316114.1|	956	0	COG1196	Chromosome segregation ATPase	D	Cell cycle control, cell division, chromosome partitioning
Unigene1_All	gi|30263851|ref|NP_846228.1|	951	0	COG1196	Chromosome segregation ATPase	D	Cell cycle control, cell division, chromosome partitioning
Unigene1_All	gi|23098983|ref|NP_692449.1|	945	0	COG1196	Chromosome segregation ATPase	D	Cell cycle control, cell division, chromosome partitioning
Unigene1_All	gi|386714304|ref|YP_006180627.1|	941	0	COG1196	Chromosome segregation ATPase	D	Cell cycle control, cell division, chromosome partitioning
Unigene1048_All	gi|29375873|ref|NP_815027.1|	290	1e-97	COG0635	Coproporphyrinogen III oxidase or related Fe-S oxidoreductase	H	Coenzyme transport and metabolism
Unigene1048_All	gi|332686760|ref|YP_004456534.1|	186	3e-57	COG0635	Coproporphyrinogen III oxidase or related Fe-S oxidoreductase	H	Coenzyme transport and metabolism
Unigene1048_All	gi|352517471|ref|YP_004886788.1|	179	3e-54	COG0635	Coproporphyrinogen III oxidase or related Fe-S oxidoreductase	H	Coenzyme transport and metabolism
Unigene1048_All	gi|508606779|ref|YP_006992661.2|	154	1e-44	COG0635	Coproporphyrinogen III oxidase or related Fe-S oxidoreductase	H	Coenzyme transport and metabolism
Unigene1048_All	gi|15901263|ref|NP_345867.1|	150	2e-43	COG0635	Coproporphyrinogen III oxidase or related Fe-S oxidoreductase	H	Coenzyme transport and metabolism
Unigene1048_All	gi|16800581|ref|NP_470849.1|	150	2e-43	COG0635	Coproporphyrinogen III oxidase or related Fe-S oxidoreductase	H	Coenzyme transport and metabolism
Unigene1048_All	gi|15613906|ref|NP_242209.1|	144	1e-40	COG0635	Coproporphyrinogen III oxidase or related Fe-S oxidoreductase	H	Coenzyme transport and metabolism
Unigene1048_All	gi|15927163|ref|NP_374696.1|	140	2e-39	COG0635	Coproporphyrinogen III oxidase or related Fe-S oxidoreductase	H	Coenzyme transport and metabolism
Unigene1048_All	gi|408356460|ref|YP_006844991.1|	138	1e-38	COG0635	Coproporphyrinogen III oxidase or related Fe-S oxidoreductase	H	Coenzyme transport and metabolism
Unigene1048_All	gi|255767587|ref|NP_390428.2|	138	2e-38	COG0635	Coproporphyrinogen III oxidase or related Fe-S oxidoreductase	H	Coenzyme transport and metabolism
Unigene289_All	gi|29375816|ref|NP_814970.1|	981	0	COG2723	Beta-glucosidase/6-phospho-beta-glucosidase/beta-galactosidase	G	Carbohydrate transport and metabolism
Unigene289_All	gi|15672157|ref|NP_266331.1|	749	0	COG2723	Beta-glucosidase/6-phospho-beta-glucosidase/beta-galactosidase	G	Carbohydrate transport and metabolism
Unigene289_All	gi|16801963|ref|NP_472231.1|	708	0	COG2723	Beta-glucosidase/6-phospho-beta-glucosidase/beta-galactosidase	G	Carbohydrate transport and metabolism
Unigene289_All	gi|508605780|ref|YP_006991496.2|	697	0	COG2723	Beta-glucosidase/6-phospho-beta-glucosidase/beta-galactosidase	G	Carbohydrate transport and metabolism
Unigene289_All	gi|375010383|ref|YP_004984016.1|	685	0	COG2723	Beta-glucosidase/6-phospho-beta-glucosidase/beta-galactosidase	G	Carbohydrate transport and metabolism
Unigene289_All	gi|408357485|ref|YP_006846016.1|	679	0	COG2723	Beta-glucosidase/6-phospho-beta-glucosidase/beta-galactosidase	G	Carbohydrate transport and metabolism
Unigene289_All	gi|16799374|ref|NP_469642.1|	677	0	COG2723	Beta-glucosidase/6-phospho-beta-glucosidase/beta-galactosidase	G	Carbohydrate transport and metabolism
Unigene289_All	gi|508605732|ref|YP_006991403.1|	662	0	COG2723	Beta-glucosidase/6-phospho-beta-glucosidase/beta-galactosidase	G	Carbohydrate transport and metabolism
Unigene289_All	gi|269121938|ref|YP_003310115.1|	657	0	COG2723	Beta-glucosidase/6-phospho-beta-glucosidase/beta-galactosidase	G	Carbohydrate transport and metabolism
Unigene289_All	gi|337746809|ref|YP_004640971.1|	640	0	COG2723	Beta-glucosidase/6-phospho-beta-glucosidase/beta-galactosidase	G	Carbohydrate transport and metabolism
Unigene627_All	gi|29377130|ref|NP_816284.1|	756	0	COG1929	Glycerate kinase	G	Carbohydrate transport and metabolism
Unigene627_All	gi|15672838|ref|NP_267012.1|	447	1e-155	COG1929	Glycerate kinase	G	Carbohydrate transport and metabolism
Unigene627_All	gi|15896089|ref|NP_349438.1|	412	4e-142	COG1929	Glycerate kinase	G	Carbohydrate transport and metabolism
Unigene627_All	gi|148380187|ref|YP_001254728.1|	405	3e-139	COG1929	Glycerate kinase	G	Carbohydrate transport and metabolism
Unigene627_All	gi|260753366|ref|YP_003226259.1|	380	2e-129	COG1929	Glycerate kinase	G	Carbohydrate transport and metabolism
Unigene627_All	gi|470156121|ref|YP_006284623.1|	374	1e-126	COG1929	Glycerate kinase	G	Carbohydrate transport and metabolism
Unigene627_All	gi|322831383|ref|YP_004211410.1|	367	3e-124	COG1929	Glycerate kinase	G	Carbohydrate transport and metabolism
Unigene627_All	gi|206579812|ref|YP_002236449.1|	363	7e-123	COG1929	Glycerate kinase	G	Carbohydrate transport and metabolism
Unigene627_All	gi|20808961|ref|NP_624132.1|	363	1e-122	COG1929	Glycerate kinase	G	Carbohydrate transport and metabolism
Unigene627_All	gi|481852521|ref|YP_007876961.1|	360	2e-121	COG1929	Glycerate kinase	G	Carbohydrate transport and metabolism
Unigene879_All	gi|29374921|ref|NP_814074.1|	317	4e-110	COG0623	Enoyl-[acyl-carrier-protein] reductase (NADH)	I	Lipid transport and metabolism
Unigene879_All	gi|332685643|ref|YP_004455417.1|	266	7e-90	COG0623	Enoyl-[acyl-carrier-protein] reductase (NADH)	I	Lipid transport and metabolism
Unigene879_All	gi|352517505|ref|YP_004886822.1|	233	5e-77	COG0623	Enoyl-[acyl-carrier-protein] reductase (NADH)	I	Lipid transport and metabolism
Unigene879_All	gi|15672548|ref|NP_266722.1|	226	3e-74	COG0623	Enoyl-[acyl-carrier-protein] reductase (NADH)	I	Lipid transport and metabolism
Unigene879_All	gi|508607329|ref|YP_006993232.2|	207	1e-66	COG0623	Enoyl-[acyl-carrier-protein] reductase (NADH)	I	Lipid transport and metabolism
Unigene879_All	gi|296110938|ref|YP_003621319.1|	200	5e-64	COG0623	Enoyl-[acyl-carrier-protein] reductase (NADH)	I	Lipid transport and metabolism
Unigene879_All	gi|448821202|ref|YP_007414364.1|	189	1e-59	COG0623	Enoyl-[acyl-carrier-protein] reductase (NADH)	I	Lipid transport and metabolism
Unigene879_All	gi|377808898|ref|YP_005004119.1|	187	5e-59	COG0623	Enoyl-[acyl-carrier-protein] reductase (NADH)	I	Lipid transport and metabolism
Unigene879_All	gi|334143952|ref|YP_004537108.1|	177	1e-54	COG0623	Enoyl-[acyl-carrier-protein] reductase (NADH)	I	Lipid transport and metabolism
Unigene879_All	gi|296102118|ref|YP_003612264.1|	171	2e-52	COG0623	Enoyl-[acyl-carrier-protein] reductase (NADH)	I	Lipid transport and metabolism
Unigene1809_All	gi|29376392|ref|NP_815546.1|	249	1e-85	COG0853	Aspartate 1-decarboxylase	H	Coenzyme transport and metabolism
Unigene1809_All	gi|257792739|ref|YP_003183345.1|	196	1e-64	COG0853	Aspartate 1-decarboxylase	H	Coenzyme transport and metabolism
Unigene1809_All	gi|479148281|ref|YP_007778710.1|	185	3e-60	COG0853	Aspartate 1-decarboxylase	H	Coenzyme transport and metabolism
Unigene1809_All	gi|257065635|ref|YP_003151891.1|	182	3e-59	COG0853	Aspartate 1-decarboxylase	H	Coenzyme transport and metabolism
Unigene1809_All	gi|269797992|ref|YP_003311892.1|	181	1e-58	COG0853	Aspartate 1-decarboxylase	H	Coenzyme transport and metabolism
Unigene1809_All	gi|550890112|ref|YP_008664204.1|	177	5e-57	COG0853	Aspartate 1-decarboxylase	H	Coenzyme transport and metabolism
Unigene1809_All	gi|294675086|ref|YP_003575702.1|	173	1e-55	COG0853	Aspartate 1-decarboxylase	H	Coenzyme transport and metabolism
Unigene1809_All	gi|15896169|ref|NP_349518.1|	172	2e-55	COG0853	Aspartate 1-decarboxylase	H	Coenzyme transport and metabolism
Unigene1809_All	gi|328955442|ref|YP_004372775.1|	172	3e-55	COG0853	Aspartate 1-decarboxylase	H	Coenzyme transport and metabolism
Unigene1809_All	gi|148378426|ref|YP_001252967.1|	166	1e-52	COG0853	Aspartate 1-decarboxylase	H	Coenzyme transport and metabolism
Unigene596_All	gi|29375615|ref|NP_814769.1|	268	8e-93	COG0105	Nucleoside diphosphate kinase	F	Nucleotide transport and metabolism
Unigene596_All	gi|352516221|ref|YP_004885538.1|	166	3e-52	COG0105	Nucleoside diphosphate kinase	F	Nucleotide transport and metabolism
Unigene596_All	gi|336122478|ref|YP_004577253.1|	148	4e-45	COG0105	Nucleoside diphosphate kinase	F	Nucleotide transport and metabolism
Unigene596_All	gi|440682497|ref|YP_007157292.1|	145	5e-44	COG0105	Nucleoside diphosphate kinase	F	Nucleotide transport and metabolism
Unigene596_All	gi|428310264|ref|YP_007121241.1|	144	1e-43	COG0105	Nucleoside diphosphate kinase	F	Nucleotide transport and metabolism
Unigene596_All	gi|430751349|ref|YP_007214257.1|	144	1e-43	COG0105	Nucleoside diphosphate kinase	F	Nucleotide transport and metabolism
Unigene596_All	gi|22297811|ref|NP_681058.1|	144	2e-43	COG0105	Nucleoside diphosphate kinase	F	Nucleotide transport and metabolism
Unigene596_All	gi|333911322|ref|YP_004485055.1|	143	3e-43	COG0105	Nucleoside diphosphate kinase	F	Nucleotide transport and metabolism
Unigene596_All	gi|51892832|ref|YP_075523.1|	142	1e-42	COG0105	Nucleoside diphosphate kinase	F	Nucleotide transport and metabolism
Unigene596_All	gi|312136674|ref|YP_004004011.1|	142	1e-42	COG0105	Nucleoside diphosphate kinase	F	Nucleotide transport and metabolism
Unigene62_All	gi|29377435|ref|NP_816589.1|	655	0	COG1834	N-Dimethylarginine dimethylaminohydrolase	E	Amino acid transport and metabolism
Unigene62_All	gi|352518042|ref|YP_004887359.1|	467	2e-165	COG1834	N-Dimethylarginine dimethylaminohydrolase	E	Amino acid transport and metabolism
Unigene62_All	gi|414082419|ref|YP_006991119.1|	409	1e-142	COG1834	N-Dimethylarginine dimethylaminohydrolase	E	Amino acid transport and metabolism
Unigene62_All	gi|110634457|ref|YP_674665.1|	323	1e-108	COG1834	N-Dimethylarginine dimethylaminohydrolase	E	Amino acid transport and metabolism
Unigene62_All	gi|20092452|ref|NP_618527.1|	155	4e-43	COG1834	N-Dimethylarginine dimethylaminohydrolase	E	Amino acid transport and metabolism
Unigene62_All	gi|470179648|ref|YP_007565692.1|	100	8e-23	COG1834	N-Dimethylarginine dimethylaminohydrolase	E	Amino acid transport and metabolism
Unigene62_All	gi|292900607|ref|YP_003539976.1|	92.8	1e-19	COG1834	N-Dimethylarginine dimethylaminohydrolase	E	Amino acid transport and metabolism
Unigene62_All	gi|390954669|ref|YP_006418427.1|	89.4	1e-18	COG1834	N-Dimethylarginine dimethylaminohydrolase	E	Amino acid transport and metabolism
Unigene62_All	gi|408491726|ref|YP_006868095.1|	85.9	2e-17	COG1834	N-Dimethylarginine dimethylaminohydrolase	E	Amino acid transport and metabolism
Unigene62_All	gi|298207760|ref|YP_003715939.1|	85.9	2e-17	COG1834	N-Dimethylarginine dimethylaminohydrolase	E	Amino acid transport and metabolism
Unigene1488_All	gi|29376204|ref|NP_815358.1|	695	0	COG0551	ssDNA-binding Zn-finger and Zn-ribbon domains of topoisomerase 1	L	Replication, recombination and repair
Unigene1488_All	gi|332686608|ref|YP_004456382.1|	621	0	COG0551	ssDNA-binding Zn-finger and Zn-ribbon domains of topoisomerase 1	L	Replication, recombination and repair
Unigene1488_All	gi|352517742|ref|YP_004887059.1|	578	0	COG0551	ssDNA-binding Zn-finger and Zn-ribbon domains of topoisomerase 1	L	Replication, recombination and repair
Unigene1488_All	gi|414083725|ref|YP_006992433.1|	572	0	COG0551	ssDNA-binding Zn-finger and Zn-ribbon domains of topoisomerase 1	L	Replication, recombination and repair
Unigene1488_All	gi|15673212|ref|NP_267386.1|	532	0	COG0551	ssDNA-binding Zn-finger and Zn-ribbon domains of topoisomerase 1	L	Replication, recombination and repair
Unigene1488_All	gi|15675140|ref|NP_269314.1|	520	3e-180	COG0551	ssDNA-binding Zn-finger and Zn-ribbon domains of topoisomerase 1	L	Replication, recombination and repair
Unigene1488_All	gi|15901123|ref|NP_345727.1|	512	2e-177	COG0551	ssDNA-binding Zn-finger and Zn-ribbon domains of topoisomerase 1	L	Replication, recombination and repair
Unigene1488_All	gi|326803546|ref|YP_004321364.1|	506	4e-175	COG0551	ssDNA-binding Zn-finger and Zn-ribbon domains of topoisomerase 1	L	Replication, recombination and repair
Unigene1488_All	gi|448821355|ref|YP_007414517.1|	505	2e-174	COG0551	ssDNA-binding Zn-finger and Zn-ribbon domains of topoisomerase 1	L	Replication, recombination and repair
Unigene1488_All	gi|377809649|ref|YP_005004870.1|	491	2e-169	COG0551	ssDNA-binding Zn-finger and Zn-ribbon domains of topoisomerase 1	L	Replication, recombination and repair
Unigene1650_All	gi|29375151|ref|NP_814304.1|	150	1e-42	COG4403	Lantibiotic modifying enzyme	V	Defense mechanisms
Unigene1339_All	gi|29376161|ref|NP_815315.1|	692	0	COG2190	Phosphotransferase system IIA component	G	Carbohydrate transport and metabolism
Unigene1339_All	gi|448822575|ref|YP_007415737.1|	342	2e-111	COG2190	Phosphotransferase system IIA component	G	Carbohydrate transport and metabolism
Unigene1339_All	gi|126698045|ref|YP_001086942.1|	328	1e-106	COG2190	Phosphotransferase system IIA component	G	Carbohydrate transport and metabolism
Unigene1339_All	gi|15675645|ref|NP_269819.1|	218	5e-64	COG2190	Phosphotransferase system IIA component	G	Carbohydrate transport and metabolism
Unigene1339_All	gi|15901555|ref|NP_346159.1|	214	9e-63	COG2190	Phosphotransferase system IIA component	G	Carbohydrate transport and metabolism
Unigene1339_All	gi|29377861|ref|NP_816989.1|	209	2e-60	COG2190	Phosphotransferase system IIA component	G	Carbohydrate transport and metabolism
Unigene1339_All	gi|326803143|ref|YP_004320961.1|	204	8e-59	COG2190	Phosphotransferase system IIA component	G	Carbohydrate transport and metabolism
Unigene1339_All	gi|302335229|ref|YP_003800436.1|	203	4e-58	COG2190	Phosphotransferase system IIA component	G	Carbohydrate transport and metabolism
Unigene1339_All	gi|448819915|ref|YP_007413077.1|	197	3e-56	COG2190	Phosphotransferase system IIA component	G	Carbohydrate transport and metabolism
Unigene1339_All	gi|448819663|ref|YP_007412825.1|	194	4e-55	COG2190	Phosphotransferase system IIA component	G	Carbohydrate transport and metabolism
Unigene1461_All	gi|29375811|ref|NP_814965.1|	362	3e-121	COG1472	Periplasmic beta-glucosidase and related glycosidases	G	Carbohydrate transport and metabolism
Unigene1461_All	gi|414082523|ref|YP_006991223.1|	191	6e-56	COG1472	Periplasmic beta-glucosidase and related glycosidases	G	Carbohydrate transport and metabolism
Unigene1461_All	gi|479147805|ref|YP_007778234.1|	144	2e-38	COG1472	Periplasmic beta-glucosidase and related glycosidases	G	Carbohydrate transport and metabolism
Unigene1461_All	gi|310825391|ref|YP_003957749.1|	139	7e-37	COG1472	Periplasmic beta-glucosidase and related glycosidases	G	Carbohydrate transport and metabolism
Unigene1461_All	gi|146302690|ref|YP_001197281.1|	138	1e-36	COG1472	Periplasmic beta-glucosidase and related glycosidases	G	Carbohydrate transport and metabolism
Unigene1461_All	gi|313204469|ref|YP_004043126.1|	137	3e-36	COG1472	Periplasmic beta-glucosidase and related glycosidases	G	Carbohydrate transport and metabolism
Unigene1461_All	gi|238920553|ref|YP_002934068.1|	136	7e-36	COG1472	Periplasmic beta-glucosidase and related glycosidases	G	Carbohydrate transport and metabolism
Unigene1461_All	gi|387789382|ref|YP_006254447.1|	136	9e-36	COG1472	Periplasmic beta-glucosidase and related glycosidases	G	Carbohydrate transport and metabolism
Unigene1461_All	gi|313674280|ref|YP_004052276.1|	135	1e-35	COG1472	Periplasmic beta-glucosidase and related glycosidases	G	Carbohydrate transport and metabolism
Unigene1461_All	gi|189218191|ref|YP_001938833.1|	133	7e-35	COG1472	Periplasmic beta-glucosidase and related glycosidases	G	Carbohydrate transport and metabolism
Unigene1238_All	gi|29376265|ref|NP_815419.1|	407	2e-145	COG0284	Orotidine-5'-phosphate decarboxylase	F	Nucleotide transport and metabolism
Unigene1238_All	gi|332686640|ref|YP_004456414.1|	285	1e-96	COG0284	Orotidine-5'-phosphate decarboxylase	F	Nucleotide transport and metabolism
Unigene1238_All	gi|352517562|ref|YP_004886879.1|	271	3e-91	COG0284	Orotidine-5'-phosphate decarboxylase	F	Nucleotide transport and metabolism
Unigene1238_All	gi|508606598|ref|YP_006992467.2|	258	4e-86	COG0284	Orotidine-5'-phosphate decarboxylase	F	Nucleotide transport and metabolism
Unigene1238_All	gi|15673327|ref|NP_267501.1|	255	4e-85	COG0284	Orotidine-5'-phosphate decarboxylase	F	Nucleotide transport and metabolism
Unigene1238_All	gi|15900600|ref|NP_345204.1|	251	2e-83	COG0284	Orotidine-5'-phosphate decarboxylase	F	Nucleotide transport and metabolism
Unigene1238_All	gi|15674922|ref|NP_269096.1|	244	6e-81	COG0284	Orotidine-5'-phosphate decarboxylase	F	Nucleotide transport and metabolism
Unigene1238_All	gi|15926787|ref|NP_374320.1|	238	1e-78	COG0284	Orotidine-5'-phosphate decarboxylase	F	Nucleotide transport and metabolism
Unigene1238_All	gi|449090825|ref|YP_007423266.1|	238	2e-78	COG0284	Orotidine-5'-phosphate decarboxylase	F	Nucleotide transport and metabolism
Unigene1238_All	gi|30263886|ref|NP_846263.1|	237	6e-78	COG0284	Orotidine-5'-phosphate decarboxylase	F	Nucleotide transport and metabolism
Unigene1546_All	gi|29375042|ref|NP_814195.1|	780	0	COG2213	Phosphotransferase system, mannitol-specific IIBC component	G	Carbohydrate transport and metabolism
Unigene1546_All	gi|29375046|ref|NP_814199.1|	279	4e-87	COG2213	Phosphotransferase system, mannitol-specific IIBC component	G	Carbohydrate transport and metabolism
Unigene1546_All	gi|15900314|ref|NP_344918.1|	267	2e-82	COG2213	Phosphotransferase system, mannitol-specific IIBC component	G	Carbohydrate transport and metabolism
Unigene1546_All	gi|377809215|ref|YP_005004436.1|	267	6e-82	COG2213	Phosphotransferase system, mannitol-specific IIBC component	G	Carbohydrate transport and metabolism
Unigene1546_All	gi|352516504|ref|YP_004885821.1|	265	2e-81	COG2213	Phosphotransferase system, mannitol-specific IIBC component	G	Carbohydrate transport and metabolism
Unigene1546_All	gi|386713201|ref|YP_006179524.1|	253	4e-77	COG2213	Phosphotransferase system, mannitol-specific IIBC component	G	Carbohydrate transport and metabolism
Unigene1546_All	gi|557828452|ref|YP_008801145.1|	248	3e-76	COG2213	Phosphotransferase system, mannitol-specific IIBC component	G	Carbohydrate transport and metabolism
Unigene1546_All	gi|15601796|ref|NP_233427.1|	251	1e-75	COG4668	Mannitol/fructose-specific phosphotransferase system, IIA domain	G	Carbohydrate transport and metabolism
Unigene1546_All	gi|508606690|ref|YP_006992568.2|	244	5e-75	COG2213	Phosphotransferase system, mannitol-specific IIBC component	G	Carbohydrate transport and metabolism
Unigene1546_All	gi|15602926|ref|NP_245998.1|	248	7e-75	COG4668	Mannitol/fructose-specific phosphotransferase system, IIA domain	G	Carbohydrate transport and metabolism
Unigene165_All	gi|29376974|ref|NP_816128.1|	465	1e-167	COG0546	Phosphoglycolate phosphatase, HAD superfamily	C	Energy production and conversion
Unigene165_All	gi|317131558|ref|YP_004090872.1|	110	9e-28	COG0546	Phosphoglycolate phosphatase, HAD superfamily	C	Energy production and conversion
Unigene165_All	gi|478177581|ref|YP_007698654.1|	92	5e-21	COG0546	Phosphoglycolate phosphatase, HAD superfamily	C	Energy production and conversion
Unigene165_All	gi|89055620|ref|YP_511071.1|	84.7	3e-18	COG0546	Phosphoglycolate phosphatase, HAD superfamily	C	Energy production and conversion
Unigene165_All	gi|221639844|ref|YP_002526106.1|	78.6	7e-16	COG0546	Phosphoglycolate phosphatase, HAD superfamily	C	Energy production and conversion
Unigene165_All	gi|116250677|ref|YP_766515.1|	77	3e-15	COG0546	Phosphoglycolate phosphatase, HAD superfamily	C	Energy production and conversion
Unigene165_All	gi|15926233|ref|NP_373766.1|	73.2	6e-14	COG0546	Phosphoglycolate phosphatase, HAD superfamily	C	Energy production and conversion
Unigene165_All	gi|158423110|ref|YP_001524402.1|	72.4	1e-13	COG0546	Phosphoglycolate phosphatase, HAD superfamily	C	Energy production and conversion
Unigene165_All	gi|568304321|ref|YP_008976606.1|	72	1e-13	COG0546	Phosphoglycolate phosphatase, HAD superfamily	C	Energy production and conversion
Unigene165_All	gi|17987917|ref|NP_540551.1|	72	2e-13	COG0546	Phosphoglycolate phosphatase, HAD superfamily	C	Energy production and conversion
Unigene1377_All	gi|29375903|ref|NP_815057.1|	228	7e-76	COG3279	DNA-binding response regulator, LytR/AlgR family	KT	Transcription;Signal transduction mechanisms
Unigene1377_All	gi|508605390|ref|YP_006990956.2|	181	2e-57	COG3279	DNA-binding response regulator, LytR/AlgR family	KT	Transcription;Signal transduction mechanisms
Unigene1377_All	gi|479147527|ref|YP_007777956.1|	79.3	1e-17	COG3279	DNA-binding response regulator, LytR/AlgR family	KT	Transcription;Signal transduction mechanisms
Unigene1377_All	gi|479148579|ref|YP_007779008.1|	76.3	2e-16	COG3279	DNA-binding response regulator, LytR/AlgR family	KT	Transcription;Signal transduction mechanisms
Unigene1377_All	gi|479137736|ref|YP_007769168.1|	74.3	1e-15	COG3279	DNA-binding response regulator, LytR/AlgR family	KT	Transcription;Signal transduction mechanisms
Unigene1377_All	gi|310829912|ref|YP_003962269.1|	73.9	2e-15	COG3279	DNA-binding response regulator, LytR/AlgR family	KT	Transcription;Signal transduction mechanisms
Unigene1377_All	gi|327402865|ref|YP_004343703.1|	72.4	5e-15	COG3279	DNA-binding response regulator, LytR/AlgR family	KT	Transcription;Signal transduction mechanisms
Unigene1377_All	gi|326801242|ref|YP_004319061.1|	72	7e-15	COG3279	DNA-binding response regulator, LytR/AlgR family	KT	Transcription;Signal transduction mechanisms
Unigene1377_All	gi|51892125|ref|YP_074816.1|	70.9	3e-14	COG3279	DNA-binding response regulator, LytR/AlgR family	KT	Transcription;Signal transduction mechanisms
Unigene1377_All	gi|15894859|ref|NP_348208.1|	69.3	9e-14	COG3279	DNA-binding response regulator, LytR/AlgR family	KT	Transcription;Signal transduction mechanisms
Unigene631_All	gi|29375766|ref|NP_814920.1|	565	0	COG1307	Fatty acid-binding protein DegV (function unknown)	I	Lipid transport and metabolism
Unigene631_All	gi|508607310|ref|YP_006993212.2|	375	3e-130	COG1307	Fatty acid-binding protein DegV (function unknown)	I	Lipid transport and metabolism
Unigene631_All	gi|310828602|ref|YP_003960959.1|	264	2e-86	COG1307	Fatty acid-binding protein DegV (function unknown)	I	Lipid transport and metabolism
Unigene631_All	gi|257791688|ref|YP_003182294.1|	254	7e-83	COG1307	Fatty acid-binding protein DegV (function unknown)	I	Lipid transport and metabolism
Unigene631_All	gi|114567020|ref|YP_754174.1|	251	9e-82	COG1307	Fatty acid-binding protein DegV (function unknown)	I	Lipid transport and metabolism
Unigene631_All	gi|377810478|ref|YP_005005699.1|	248	2e-80	COG1307	Fatty acid-binding protein DegV (function unknown)	I	Lipid transport and metabolism
Unigene631_All	gi|312144400|ref|YP_003995846.1|	247	8e-80	COG1307	Fatty acid-binding protein DegV (function unknown)	I	Lipid transport and metabolism
Unigene631_All	gi|435854104|ref|YP_007315423.1|	244	9e-79	COG1307	Fatty acid-binding protein DegV (function unknown)	I	Lipid transport and metabolism
Unigene631_All	gi|116490975|ref|YP_810519.1|	244	1e-78	COG1307	Fatty acid-binding protein DegV (function unknown)	I	Lipid transport and metabolism
Unigene631_All	gi|296132959|ref|YP_003640206.1|	237	7e-76	COG1307	Fatty acid-binding protein DegV (function unknown)	I	Lipid transport and metabolism
Unigene673_All	gi|320104738|ref|YP_004180329.1|	113	2e-26	COG1537	Stalled ribosome rescue protein Dom34, pelota family	J	Translation, ribosomal structure and biogenesis
Unigene673_All	gi|21674956|ref|NP_663021.1|	108	9e-25	COG1503	Peptide chain release factor 1 (eRF1)	J	Translation, ribosomal structure and biogenesis
Unigene673_All	gi|332983235|ref|YP_004464676.1|	83.6	6e-16	COG1503	Peptide chain release factor 1 (eRF1)	J	Translation, ribosomal structure and biogenesis
Unigene673_All	gi|392410999|ref|YP_006447606.1|	79	2e-14	COG1503	Peptide chain release factor 1 (eRF1)	J	Translation, ribosomal structure and biogenesis
Unigene673_All	gi|434394611|ref|YP_007129558.1|	74.3	6e-13	COG1503	Peptide chain release factor 1 (eRF1)	J	Translation, ribosomal structure and biogenesis
Unigene673_All	gi|217977353|ref|YP_002361500.1|	69.3	3e-11	COG1503	Peptide chain release factor 1 (eRF1)	J	Translation, ribosomal structure and biogenesis
Unigene673_All	gi|284036760|ref|YP_003386690.1|	67.8	1e-10	COG1503	Peptide chain release factor 1 (eRF1)	J	Translation, ribosomal structure and biogenesis
Unigene673_All	gi|434393700|ref|YP_007128647.1|	63.2	3e-09	COG1503	Peptide chain release factor 1 (eRF1)	J	Translation, ribosomal structure and biogenesis
Unigene673_All	gi|428206115|ref|YP_007090468.1|	63.2	3e-09	COG1503	Peptide chain release factor 1 (eRF1)	J	Translation, ribosomal structure and biogenesis
Unigene1373_All	gi|29377428|ref|NP_816582.1|	269	9e-89	COG3037	Ascorbate-specific PTS system EIIC-type component UlaA	G	Carbohydrate transport and metabolism
Unigene1373_All	gi|448819677|ref|YP_007412839.1|	206	2e-64	COG3037	Ascorbate-specific PTS system EIIC-type component UlaA	G	Carbohydrate transport and metabolism
Unigene1373_All	gi|332685853|ref|YP_004455627.1|	162	3e-47	COG3037	Ascorbate-specific PTS system EIIC-type component UlaA	G	Carbohydrate transport and metabolism
Unigene1373_All	gi|15901943|ref|NP_346547.1|	139	1e-38	COG3037	Ascorbate-specific PTS system EIIC-type component UlaA	G	Carbohydrate transport and metabolism
Unigene1373_All	gi|169827436|ref|YP_001697594.1|	136	1e-37	COG3037	Ascorbate-specific PTS system EIIC-type component UlaA	G	Carbohydrate transport and metabolism
Unigene1373_All	gi|386715637|ref|YP_006181960.1|	135	5e-37	COG3037	Ascorbate-specific PTS system EIIC-type component UlaA	G	Carbohydrate transport and metabolism
Unigene1373_All	gi|470153174|ref|YP_006281676.1|	134	2e-36	COG3037	Ascorbate-specific PTS system EIIC-type component UlaA	G	Carbohydrate transport and metabolism
Unigene1373_All	gi|326802814|ref|YP_004320632.1|	133	2e-36	COG3037	Ascorbate-specific PTS system EIIC-type component UlaA	G	Carbohydrate transport and metabolism
Unigene1373_All	gi|257125783|ref|YP_003163897.1|	133	3e-36	COG3037	Ascorbate-specific PTS system EIIC-type component UlaA	G	Carbohydrate transport and metabolism
Unigene1373_All	gi|269121959|ref|YP_003310136.1|	130	2e-35	COG3037	Ascorbate-specific PTS system EIIC-type component UlaA	G	Carbohydrate transport and metabolism
Unigene1060_All	gi|479137183|ref|YP_007768615.1|	185	5e-60	COG2226	Ubiquinone/menaquinone biosynthesis C-methylase UbiE	H	Coenzyme transport and metabolism
Unigene1060_All	gi|408355824|ref|YP_006844355.1|	183	2e-58	COG2226	Ubiquinone/menaquinone biosynthesis C-methylase UbiE	H	Coenzyme transport and metabolism
Unigene1060_All	gi|408356744|ref|YP_006845275.1|	151	6e-45	COG2226	Ubiquinone/menaquinone biosynthesis C-methylase UbiE	H	Coenzyme transport and metabolism
Unigene1060_All	gi|310827534|ref|YP_003959891.1|	143	9e-43	COG2226	Ubiquinone/menaquinone biosynthesis C-methylase UbiE	H	Coenzyme transport and metabolism
Unigene1060_All	gi|15672888|ref|NP_267062.1|	127	1e-36	COG0500	SAM-dependent methyltransferase	QR	Secondary metabolites biosynthesis, transport and catabolism;General function prediction only
Unigene1060_All	gi|269119618|ref|YP_003307795.1|	125	9e-36	COG2227	2-polyprenyl-3-methyl-5-hydroxy-6-metoxy-1,4-benzoquinol methylase	H	Coenzyme transport and metabolism
Unigene1060_All	gi|29346263|ref|NP_809766.1|	125	1e-35	COG0500	SAM-dependent methyltransferase	QR	Secondary metabolites biosynthesis, transport and catabolism;General function prediction only
Unigene1060_All	gi|15888383|ref|NP_354064.1|	124	5e-35	COG2226	Ubiquinone/menaquinone biosynthesis C-methylase UbiE	H	Coenzyme transport and metabolism
Unigene1060_All	gi|89897106|ref|YP_520593.1|	122	1e-34	COG0500	SAM-dependent methyltransferase	QR	Secondary metabolites biosynthesis, transport and catabolism;General function prediction only
Unigene1060_All	gi|126699502|ref|YP_001088399.1|	116	3e-32	COG2226	Ubiquinone/menaquinone biosynthesis C-methylase UbiE	H	Coenzyme transport and metabolism
Unigene95_All	gi|29377226|ref|NP_816380.1|	982	0	COG0577	ABC-type antimicrobial peptide transport system, permease component	V	Defense mechanisms
Unigene95_All	gi|332686127|ref|YP_004455901.1|	254	6e-79	COG0577	ABC-type antimicrobial peptide transport system, permease component	V	Defense mechanisms
Unigene95_All	gi|508606135|ref|YP_008057968.1|	170	2e-44	COG0577	ABC-type antimicrobial peptide transport system, permease component	V	Defense mechanisms
Unigene95_All	gi|30264897|ref|NP_847274.1|	153	2e-38	COG0577	ABC-type antimicrobial peptide transport system, permease component	V	Defense mechanisms
Unigene95_All	gi|169826279|ref|YP_001696437.1|	152	3e-38	COG0577	ABC-type antimicrobial peptide transport system, permease component	V	Defense mechanisms
Unigene95_All	gi|449091796|ref|YP_007424237.1|	150	3e-37	COG0577	ABC-type antimicrobial peptide transport system, permease component	V	Defense mechanisms
Unigene95_All	gi|16801285|ref|NP_471553.1|	146	4e-36	COG0577	ABC-type antimicrobial peptide transport system, permease component	V	Defense mechanisms
Unigene95_All	gi|16800924|ref|NP_471192.1|	142	1e-34	COG4591	ABC-type transport system, involved in lipoprotein release, permease component	M	Cell wall/membrane/envelope biogenesis
Unigene95_All	gi|226311025|ref|YP_002770919.1|	141	2e-34	COG0577	ABC-type antimicrobial peptide transport system, permease component	V	Defense mechanisms
Unigene95_All	gi|148379368|ref|YP_001253909.1|	135	2e-32	COG0577	ABC-type antimicrobial peptide transport system, permease component	V	Defense mechanisms
Unigene1493_All	gi|29377423|ref|NP_816577.1|	555	0	COG4975	Glucose uptake protein GlcU	G	Carbohydrate transport and metabolism
Unigene1493_All	gi|352516644|ref|YP_004885961.1|	413	4e-145	COG4975	Glucose uptake protein GlcU	G	Carbohydrate transport and metabolism
Unigene1493_All	gi|448819720|ref|YP_007412882.1|	385	3e-134	COG4975	Glucose uptake protein GlcU	G	Carbohydrate transport and metabolism
Unigene1493_All	gi|15925973|ref|NP_373506.1|	383	4e-133	COG4975	Glucose uptake protein GlcU	G	Carbohydrate transport and metabolism
Unigene1493_All	gi|339634529|ref|YP_004726170.1|	225	4e-71	COG4975	Glucose uptake protein GlcU	G	Carbohydrate transport and metabolism
Unigene1493_All	gi|311111685|ref|YP_003982907.1|	204	6e-63	COG4975	Glucose uptake protein GlcU	G	Carbohydrate transport and metabolism
Unigene1493_All	gi|352517335|ref|YP_004886652.1|	164	2e-47	COG4975	Glucose uptake protein GlcU	G	Carbohydrate transport and metabolism
Unigene1493_All	gi|16799289|ref|NP_469557.1|	158	5e-45	COG4975	Glucose uptake protein GlcU	G	Carbohydrate transport and metabolism
Unigene1493_All	gi|557827039|ref|YP_008799463.1|	150	3e-42	COG4975	Glucose uptake protein GlcU	G	Carbohydrate transport and metabolism
Unigene1493_All	gi|30264787|ref|NP_847164.1|	145	3e-40	COG4975	Glucose uptake protein GlcU	G	Carbohydrate transport and metabolism
Unigene483_All	gi|29377582|ref|NP_816736.1|	408	4e-146	COG0194	Guanylate kinase	F	Nucleotide transport and metabolism
Unigene483_All	gi|332685774|ref|YP_004455548.1|	364	2e-128	COG0194	Guanylate kinase	F	Nucleotide transport and metabolism
Unigene483_All	gi|352516233|ref|YP_004885550.1|	341	2e-119	COG0194	Guanylate kinase	F	Nucleotide transport and metabolism
Unigene483_All	gi|414083573|ref|YP_006992281.1|	310	4e-107	COG0194	Guanylate kinase	F	Nucleotide transport and metabolism
Unigene483_All	gi|15673881|ref|NP_268056.1|	310	5e-107	COG0194	Guanylate kinase	F	Nucleotide transport and metabolism
Unigene483_All	gi|15901570|ref|NP_346174.1|	307	5e-106	COG0194	Guanylate kinase	F	Nucleotide transport and metabolism
Unigene483_All	gi|15675507|ref|NP_269681.1|	305	5e-105	COG0194	Guanylate kinase	F	Nucleotide transport and metabolism
Unigene483_All	gi|448821129|ref|YP_007414291.1|	294	1e-100	COG0194	Guanylate kinase	F	Nucleotide transport and metabolism
Unigene483_All	gi|16801007|ref|NP_471275.1|	290	2e-99	COG0194	Guanylate kinase	F	Nucleotide transport and metabolism
Unigene483_All	gi|377809778|ref|YP_005004999.1|	283	9e-97	COG0194	Guanylate kinase	F	Nucleotide transport and metabolism
Unigene1745_All	gi|336173421|ref|YP_004580559.1|	64.3	3e-12	COG0507	ATP-dependent exoDNAse (exonuclease V), alpha subunit, helicase superfamily I	L	Replication, recombination and repair
Unigene1320_All	gi|29375914|ref|NP_815068.1|	444	2e-154	COG0366	Glycosidase	G	Carbohydrate transport and metabolism
Unigene1320_All	gi|352516484|ref|YP_004885801.1|	266	5e-85	COG0366	Glycosidase	G	Carbohydrate transport and metabolism
Unigene1320_All	gi|508607379|ref|YP_006993299.2|	219	1e-66	COG0366	Glycosidase	G	Carbohydrate transport and metabolism
Unigene1320_All	gi|15673664|ref|NP_267838.1|	213	2e-64	COG0366	Glycosidase	G	Carbohydrate transport and metabolism
Unigene1320_All	gi|16801296|ref|NP_471564.1|	186	3e-54	COG0366	Glycosidase	G	Carbohydrate transport and metabolism
Unigene1320_All	gi|16080515|ref|NP_391342.1|	170	4e-48	COG0366	Glycosidase	G	Carbohydrate transport and metabolism
Unigene1320_All	gi|386715409|ref|YP_006181732.1|	166	2e-46	COG0366	Glycosidase	G	Carbohydrate transport and metabolism
Unigene1320_All	gi|30264088|ref|NP_846465.1|	152	1e-41	COG0366	Glycosidase	G	Carbohydrate transport and metabolism
Unigene1320_All	gi|23100016|ref|NP_693482.1|	152	2e-41	COG0366	Glycosidase	G	Carbohydrate transport and metabolism
Unigene1320_All	gi|449090957|ref|YP_007423398.1|	151	3e-41	COG0366	Glycosidase	G	Carbohydrate transport and metabolism
Unigene1285_All	gi|29375448|ref|NP_814602.1|	1063	0	COG0531	Amino acid transporter	E	Amino acid transport and metabolism
Unigene1285_All	gi|332687094|ref|YP_004456868.1|	904	0	COG0531	Amino acid transporter	E	Amino acid transport and metabolism
Unigene1285_All	gi|508605731|ref|YP_006991400.2|	748	0	COG0531	Amino acid transporter	E	Amino acid transport and metabolism
Unigene1285_All	gi|377809270|ref|YP_005004491.1|	665	0	COG0531	Amino acid transporter	E	Amino acid transport and metabolism
Unigene1285_All	gi|448820317|ref|YP_007413479.1|	660	0	COG0531	Amino acid transporter	E	Amino acid transport and metabolism
Unigene1285_All	gi|16801300|ref|NP_471568.1|	639	0	COG0531	Amino acid transporter	E	Amino acid transport and metabolism
Unigene1285_All	gi|296111555|ref|YP_003621937.1|	625	0	COG0531	Amino acid transporter	E	Amino acid transport and metabolism
Unigene1285_All	gi|339634814|ref|YP_004726455.1|	607	0	COG0531	Amino acid transporter	E	Amino acid transport and metabolism
Unigene1285_All	gi|116491609|ref|YP_811153.1|	578	0	COG0531	Amino acid transporter	E	Amino acid transport and metabolism
Unigene1285_All	gi|16077499|ref|NP_388313.1|	554	0	COG0531	Amino acid transporter	E	Amino acid transport and metabolism
Unigene427_All	gi|29375983|ref|NP_815137.1|	922	0	COG0166	Glucose-6-phosphate isomerase	G	Carbohydrate transport and metabolism
Unigene427_All	gi|332686490|ref|YP_004456264.1|	846	0	COG0166	Glucose-6-phosphate isomerase	G	Carbohydrate transport and metabolism
Unigene427_All	gi|352516994|ref|YP_004886311.1|	766	0	COG0166	Glucose-6-phosphate isomerase	G	Carbohydrate transport and metabolism
Unigene427_All	gi|508606067|ref|YP_006991807.2|	727	0	COG0166	Glucose-6-phosphate isomerase	G	Carbohydrate transport and metabolism
Unigene427_All	gi|15901889|ref|NP_346493.1|	704	0	COG0166	Glucose-6-phosphate isomerase	G	Carbohydrate transport and metabolism
Unigene427_All	gi|15674150|ref|NP_268325.1|	697	0	COG0166	Glucose-6-phosphate isomerase	G	Carbohydrate transport and metabolism
Unigene427_All	gi|15674409|ref|NP_268583.1|	689	0	COG0166	Glucose-6-phosphate isomerase	G	Carbohydrate transport and metabolism
Unigene427_All	gi|448821956|ref|YP_007415118.1|	677	0	COG0166	Glucose-6-phosphate isomerase	G	Carbohydrate transport and metabolism
Unigene427_All	gi|16801528|ref|NP_471796.1|	669	0	COG0166	Glucose-6-phosphate isomerase	G	Carbohydrate transport and metabolism
Unigene427_All	gi|326803703|ref|YP_004321521.1|	661	0	COG0166	Glucose-6-phosphate isomerase	G	Carbohydrate transport and metabolism
Unigene928_All	gi|29375828|ref|NP_814982.1|	507	0	COG0561	Hydroxymethylpyrimidine pyrophosphatase and other HAD family phosphatases	HR	Coenzyme transport and metabolism;General function prediction only
Unigene928_All	gi|16801375|ref|NP_471643.1|	226	1e-72	COG0561	Hydroxymethylpyrimidine pyrophosphatase and other HAD family phosphatases	HR	Coenzyme transport and metabolism;General function prediction only
Unigene928_All	gi|508605956|ref|YP_006991690.2|	209	9e-66	COG0561	Hydroxymethylpyrimidine pyrophosphatase and other HAD family phosphatases	HR	Coenzyme transport and metabolism;General function prediction only
Unigene928_All	gi|15673639|ref|NP_267813.1|	181	2e-55	COG0561	Hydroxymethylpyrimidine pyrophosphatase and other HAD family phosphatases	HR	Coenzyme transport and metabolism;General function prediction only
Unigene928_All	gi|296110859|ref|YP_003621240.1|	151	3e-43	COG0561	Hydroxymethylpyrimidine pyrophosphatase and other HAD family phosphatases	HR	Coenzyme transport and metabolism;General function prediction only
Unigene928_All	gi|375008013|ref|YP_004981646.1|	147	7e-42	COG0561	Hydroxymethylpyrimidine pyrophosphatase and other HAD family phosphatases	HR	Coenzyme transport and metabolism;General function prediction only
Unigene928_All	gi|448819774|ref|YP_007412936.1|	144	2e-40	COG0561	Hydroxymethylpyrimidine pyrophosphatase and other HAD family phosphatases	HR	Coenzyme transport and metabolism;General function prediction only
Unigene928_All	gi|393201883|ref|YP_006463725.1|	136	2e-37	COG0561	Hydroxymethylpyrimidine pyrophosphatase and other HAD family phosphatases	HR	Coenzyme transport and metabolism;General function prediction only
Unigene928_All	gi|386714104|ref|YP_006180427.1|	132	4e-36	COG0561	Hydroxymethylpyrimidine pyrophosphatase and other HAD family phosphatases	HR	Coenzyme transport and metabolism;General function prediction only
Unigene928_All	gi|16800097|ref|NP_470365.1|	130	3e-35	COG0561	Hydroxymethylpyrimidine pyrophosphatase and other HAD family phosphatases	HR	Coenzyme transport and metabolism;General function prediction only
Unigene101_All	gi|29375396|ref|NP_814550.1|	1108	0	COG4166	ABC-type oligopeptide transport system, periplasmic component	E	Amino acid transport and metabolism
Unigene101_All	gi|352518297|ref|YP_004887614.1|	714	0	COG4166	ABC-type oligopeptide transport system, periplasmic component	E	Amino acid transport and metabolism
Unigene101_All	gi|508606206|ref|YP_006992020.2|	613	0	COG4166	ABC-type oligopeptide transport system, periplasmic component	E	Amino acid transport and metabolism
Unigene101_All	gi|326803376|ref|YP_004321194.1|	464	2e-157	COG4166	ABC-type oligopeptide transport system, periplasmic component	E	Amino acid transport and metabolism
Unigene101_All	gi|508605478|ref|YP_006991047.2|	442	2e-148	COG4166	ABC-type oligopeptide transport system, periplasmic component	E	Amino acid transport and metabolism
Unigene101_All	gi|414083267|ref|YP_006991975.1|	438	7e-147	COG4166	ABC-type oligopeptide transport system, periplasmic component	E	Amino acid transport and metabolism
Unigene101_All	gi|508606136|ref|YP_006991925.2|	429	2e-143	COG4166	ABC-type oligopeptide transport system, periplasmic component	E	Amino acid transport and metabolism
Unigene101_All	gi|29376080|ref|NP_815234.1|	415	5e-138	COG4166	ABC-type oligopeptide transport system, periplasmic component	E	Amino acid transport and metabolism
Unigene101_All	gi|212639957|ref|YP_002316477.1|	416	5e-138	COG4166	ABC-type oligopeptide transport system, periplasmic component	E	Amino acid transport and metabolism
Unigene101_All	gi|326803375|ref|YP_004321193.1|	414	9e-138	COG4166	ABC-type oligopeptide transport system, periplasmic component	E	Amino acid transport and metabolism
Unigene768_All	gi|29377374|ref|NP_816528.1|	448	4e-161	COG0569	Trk K+ transport system, NAD-binding component	P	Inorganic ion transport and metabolism
Unigene768_All	gi|352517783|ref|YP_004887100.1|	360	3e-126	COG0569	Trk K+ transport system, NAD-binding component	P	Inorganic ion transport and metabolism
Unigene768_All	gi|508606276|ref|YP_006992103.2|	334	4e-116	COG0569	Trk K+ transport system, NAD-binding component	P	Inorganic ion transport and metabolism
Unigene768_All	gi|16800091|ref|NP_470359.1|	290	8e-99	COG0569	Trk K+ transport system, NAD-binding component	P	Inorganic ion transport and metabolism
Unigene768_All	gi|375008009|ref|YP_004981642.1|	267	2e-89	COG0569	Trk K+ transport system, NAD-binding component	P	Inorganic ion transport and metabolism
Unigene768_All	gi|15615226|ref|NP_243529.1|	265	9e-89	COG0569	Trk K+ transport system, NAD-binding component	P	Inorganic ion transport and metabolism
Unigene768_All	gi|16078515|ref|NP_389334.1|	256	3e-85	COG0569	Trk K+ transport system, NAD-binding component	P	Inorganic ion transport and metabolism
Unigene768_All	gi|386714100|ref|YP_006180423.1|	253	3e-84	COG0569	Trk K+ transport system, NAD-binding component	P	Inorganic ion transport and metabolism
Unigene768_All	gi|449090920|ref|YP_007423361.1|	253	3e-84	COG0569	Trk K+ transport system, NAD-binding component	P	Inorganic ion transport and metabolism
Unigene768_All	gi|30264050|ref|NP_846427.1|	253	3e-84	COG0569	Trk K+ transport system, NAD-binding component	P	Inorganic ion transport and metabolism
Unigene93_All	gi|29376457|ref|NP_815611.1|	994	0	COG3711	Transcriptional antiterminator	K	Transcription
Unigene93_All	gi|508605282|ref|YP_006990847.2|	400	7e-134	COG3711	Transcriptional antiterminator	K	Transcription
Unigene93_All	gi|352517829|ref|YP_004887146.1|	347	4e-113	COG3711	Transcriptional antiterminator	K	Transcription
Unigene93_All	gi|15675541|ref|NP_269715.1|	125	2e-29	COG3711	Transcriptional antiterminator	K	Transcription
Unigene93_All	gi|15901994|ref|NP_346598.1|	122	2e-28	COG3711	Transcriptional antiterminator	K	Transcription
Unigene93_All	gi|352517606|ref|YP_004886923.1|	117	8e-27	COG3711	Transcriptional antiterminator	K	Transcription
Unigene93_All	gi|508605439|ref|YP_006991005.2|	62.8	1e-08	COG3711	Transcriptional antiterminator	K	Transcription
Unigene93_All	gi|414085772|ref|YP_006994486.1|	61.6	2e-08	COG3711	Transcriptional antiterminator	K	Transcription
Unigene93_All	gi|508607327|ref|YP_006993230.2|	60.8	5e-08	COG3711	Transcriptional antiterminator	K	Transcription
Unigene93_All	gi|508607387|ref|YP_006993307.2|	59.7	9e-08	COG3711	Transcriptional antiterminator	K	Transcription
Unigene610_All	gi|29377118|ref|NP_816272.1|	1064	0	COG0459	Chaperonin GroEL (HSP60 family)	O	Posttranslational modification, protein turnover, chaperones
Unigene610_All	gi|332687046|ref|YP_004456820.1|	974	0	COG0459	Chaperonin GroEL (HSP60 family)	O	Posttranslational modification, protein turnover, chaperones
Unigene610_All	gi|508607584|ref|YP_006993508.2|	944	0	COG0459	Chaperonin GroEL (HSP60 family)	O	Posttranslational modification, protein turnover, chaperones
Unigene610_All	gi|15901732|ref|NP_346336.1|	877	0	COG0459	Chaperonin GroEL (HSP60 family)	O	Posttranslational modification, protein turnover, chaperones
Unigene610_All	gi|352517299|ref|YP_004886616.1|	875	0	COG0459	Chaperonin GroEL (HSP60 family)	O	Posttranslational modification, protein turnover, chaperones
Unigene610_All	gi|448820316|ref|YP_007413478.1|	855	0	COG0459	Chaperonin GroEL (HSP60 family)	O	Posttranslational modification, protein turnover, chaperones
Unigene610_All	gi|15675832|ref|NP_270006.1|	852	0	COG0459	Chaperonin GroEL (HSP60 family)	O	Posttranslational modification, protein turnover, chaperones
Unigene610_All	gi|16801239|ref|NP_471507.1|	837	0	COG0459	Chaperonin GroEL (HSP60 family)	O	Posttranslational modification, protein turnover, chaperones
Unigene610_All	gi|15672376|ref|NP_266550.1|	837	0	COG0459	Chaperonin GroEL (HSP60 family)	O	Posttranslational modification, protein turnover, chaperones
Unigene610_All	gi|377809269|ref|YP_005004490.1|	835	0	COG0459	Chaperonin GroEL (HSP60 family)	O	Posttranslational modification, protein turnover, chaperones
Unigene996_All	gi|29374897|ref|NP_814050.1|	211	4e-70	COG0193	Peptidyl-tRNA hydrolase	J	Translation, ribosomal structure and biogenesis
Unigene996_All	gi|332685797|ref|YP_004455571.1|	155	6e-48	COG0193	Peptidyl-tRNA hydrolase	J	Translation, ribosomal structure and biogenesis
Unigene996_All	gi|414082571|ref|YP_006991271.1|	151	2e-46	COG0193	Peptidyl-tRNA hydrolase	J	Translation, ribosomal structure and biogenesis
Unigene996_All	gi|352518631|ref|YP_004887948.1|	149	1e-45	COG0193	Peptidyl-tRNA hydrolase	J	Translation, ribosomal structure and biogenesis
Unigene996_All	gi|15899954|ref|NP_344558.1|	142	9e-43	COG0193	Peptidyl-tRNA hydrolase	J	Translation, ribosomal structure and biogenesis
Unigene996_All	gi|448820207|ref|YP_007413369.1|	139	2e-41	COG0193	Peptidyl-tRNA hydrolase	J	Translation, ribosomal structure and biogenesis
Unigene996_All	gi|383754964|ref|YP_005433867.1|	134	3e-39	COG0193	Peptidyl-tRNA hydrolase	J	Translation, ribosomal structure and biogenesis
Unigene996_All	gi|509153703|ref|YP_008073944.1|	132	4e-39	COG0193	Peptidyl-tRNA hydrolase	J	Translation, ribosomal structure and biogenesis
Unigene996_All	gi|16799322|ref|NP_469590.1|	130	3e-38	COG0193	Peptidyl-tRNA hydrolase	J	Translation, ribosomal structure and biogenesis
Unigene996_All	gi|374307674|ref|YP_005054105.1|	129	2e-37	COG0193	Peptidyl-tRNA hydrolase	J	Translation, ribosomal structure and biogenesis
Unigene300_All	gi|29377212|ref|NP_816366.1|	405	3e-144	COG0708	Exonuclease III	L	Replication, recombination and repair
Unigene300_All	gi|479147254|ref|YP_007777683.1|	314	3e-108	COG0708	Exonuclease III	L	Replication, recombination and repair
Unigene300_All	gi|374308939|ref|YP_005055370.1|	310	1e-106	COG0708	Exonuclease III	L	Replication, recombination and repair
Unigene300_All	gi|508607971|ref|YP_006993942.2|	310	1e-106	COG0708	Exonuclease III	L	Replication, recombination and repair
Unigene300_All	gi|332687227|ref|YP_004457001.1|	306	3e-105	COG0708	Exonuclease III	L	Replication, recombination and repair
Unigene300_All	gi|377809183|ref|YP_005004404.1|	303	4e-104	COG0708	Exonuclease III	L	Replication, recombination and repair
Unigene300_All	gi|19703399|ref|NP_602961.1|	298	8e-102	COG0708	Exonuclease III	L	Replication, recombination and repair
Unigene300_All	gi|348027153|ref|YP_004766958.1|	297	1e-101	COG0708	Exonuclease III	L	Replication, recombination and repair
Unigene300_All	gi|15893514|ref|NP_346863.1|	296	4e-101	COG0708	Exonuclease III	L	Replication, recombination and repair
Unigene300_All	gi|126698940|ref|YP_001087837.1|	295	8e-101	COG0708	Exonuclease III	L	Replication, recombination and repair
Unigene1799_All	gi|29375669|ref|NP_814823.1|	358	7e-121	COG4932	Uncharacterized surface anchored protein	S	Function unknown
Unigene1799_All	gi|508607923|ref|YP_006993881.2|	130	8e-34	COG4932	Uncharacterized surface anchored protein	S	Function unknown
Unigene1799_All	gi|296111732|ref|YP_003622114.1|	85.1	5e-18	COG4932	Uncharacterized surface anchored protein	S	Function unknown
Unigene1799_All	gi|29375668|ref|NP_814822.1|	83.6	2e-17	COG4932	Uncharacterized surface anchored protein	S	Function unknown
Unigene1799_All	gi|508607924|ref|YP_006993882.2|	69.3	2e-12	COG4932	Uncharacterized surface anchored protein	S	Function unknown
Unigene1799_All	gi|222150615|ref|YP_002559768.1|	65.1	5e-11	COG4932	Uncharacterized surface anchored protein	S	Function unknown
Unigene1799_All	gi|509153781|ref|YP_008074022.1|	61.2	1e-09	COG4932	Uncharacterized surface anchored protein	S	Function unknown
Unigene1799_All	gi|310826238|ref|YP_003958595.1|	53.9	3e-07	COG4932	Uncharacterized surface anchored protein	S	Function unknown
Unigene1799_All	gi|15900379|ref|NP_344983.1|	52.8	9e-07	COG4932	Uncharacterized surface anchored protein	S	Function unknown
Unigene1479_All	gi|29375051|ref|NP_814204.1|	159	1e-47	COG0845	Multidrug efflux pump subunit AcrA (membrane-fusion protein)	MV	Cell wall/membrane/envelope biogenesis;Defense mechanisms
Unigene1479_All	gi|508607046|ref|YP_006992940.2|	96.7	7e-24	COG0845	Multidrug efflux pump subunit AcrA (membrane-fusion protein)	MV	Cell wall/membrane/envelope biogenesis;Defense mechanisms
Unigene1075_All	gi|29377057|ref|NP_816211.1|	296	5e-95	COG2080	Aerobic-type carbon monoxide dehydrogenase, small subunit, CoxS/CutS family	C	Energy production and conversion
Unigene1075_All	gi|352516812|ref|YP_004886129.1|	219	3e-66	COG2080	Aerobic-type carbon monoxide dehydrogenase, small subunit, CoxS/CutS family	C	Energy production and conversion
Unigene1075_All	gi|269120285|ref|YP_003308462.1|	199	6e-59	COG2080	Aerobic-type carbon monoxide dehydrogenase, small subunit, CoxS/CutS family	C	Energy production and conversion
Unigene1075_All	gi|148380837|ref|YP_001255378.1|	189	3e-55	COG2080	Aerobic-type carbon monoxide dehydrogenase, small subunit, CoxS/CutS family	C	Energy production and conversion
Unigene1075_All	gi|374315306|ref|YP_005061734.1|	185	1e-53	COG2080	Aerobic-type carbon monoxide dehydrogenase, small subunit, CoxS/CutS family	C	Energy production and conversion
Unigene1075_All	gi|379011094|ref|YP_005268906.1|	182	2e-52	COG2080	Aerobic-type carbon monoxide dehydrogenase, small subunit, CoxS/CutS family	C	Energy production and conversion
Unigene1075_All	gi|374996910|ref|YP_004972409.1|	181	3e-52	COG2080	Aerobic-type carbon monoxide dehydrogenase, small subunit, CoxS/CutS family	C	Energy production and conversion
Unigene1075_All	gi|374315797|ref|YP_005062225.1|	180	8e-52	COG2080	Aerobic-type carbon monoxide dehydrogenase, small subunit, CoxS/CutS family	C	Energy production and conversion
Unigene1075_All	gi|350269602|ref|YP_004880910.1|	166	8e-47	COG2080	Aerobic-type carbon monoxide dehydrogenase, small subunit, CoxS/CutS family	C	Energy production and conversion
Unigene1075_All	gi|126700797|ref|YP_001089694.1|	164	2e-46	COG2080	Aerobic-type carbon monoxide dehydrogenase, small subunit, CoxS/CutS family	C	Energy production and conversion
Unigene906_All	gi|29375267|ref|NP_814420.1|	915	0	COG0769	UDP-N-acetylmuramyl tripeptide synthase	M	Cell wall/membrane/envelope biogenesis
Unigene906_All	gi|332687175|ref|YP_004456949.1|	642	0	COG0769	UDP-N-acetylmuramyl tripeptide synthase	M	Cell wall/membrane/envelope biogenesis
Unigene906_All	gi|15674533|ref|NP_268707.1|	440	2e-150	COG0769	UDP-N-acetylmuramyl tripeptide synthase	M	Cell wall/membrane/envelope biogenesis
Unigene906_All	gi|15901375|ref|NP_345979.1|	430	3e-146	COG0769	UDP-N-acetylmuramyl tripeptide synthase	M	Cell wall/membrane/envelope biogenesis
Unigene906_All	gi|15673788|ref|NP_267963.1|	427	5e-145	COG0769	UDP-N-acetylmuramyl tripeptide synthase	M	Cell wall/membrane/envelope biogenesis
Unigene906_All	gi|352516283|ref|YP_004885600.1|	423	2e-143	COG0769	UDP-N-acetylmuramyl tripeptide synthase	M	Cell wall/membrane/envelope biogenesis
Unigene906_All	gi|377809885|ref|YP_005005106.1|	366	6e-121	COG0769	UDP-N-acetylmuramyl tripeptide synthase	M	Cell wall/membrane/envelope biogenesis
Unigene906_All	gi|296110395|ref|YP_003620776.1|	364	2e-120	COG0769	UDP-N-acetylmuramyl tripeptide synthase	M	Cell wall/membrane/envelope biogenesis
Unigene906_All	gi|339634041|ref|YP_004725682.1|	331	3e-107	COG0769	UDP-N-acetylmuramyl tripeptide synthase	M	Cell wall/membrane/envelope biogenesis
Unigene906_All	gi|508605441|ref|YP_006991007.2|	310	6e-99	COG0769	UDP-N-acetylmuramyl tripeptide synthase	M	Cell wall/membrane/envelope biogenesis
Unigene1298_All	gi|29375234|ref|NP_814387.1|	106	7e-28	COG0162	Tyrosyl-tRNA synthetase	J	Translation, ribosomal structure and biogenesis
Unigene1298_All	gi|332685978|ref|YP_004455752.1|	87.8	4e-21	COG0162	Tyrosyl-tRNA synthetase	J	Translation, ribosomal structure and biogenesis
Unigene1298_All	gi|377808846|ref|YP_005004067.1|	74.7	2e-16	COG0162	Tyrosyl-tRNA synthetase	J	Translation, ribosomal structure and biogenesis
Unigene1298_All	gi|448822210|ref|YP_007415372.1|	70.5	9e-15	COG0162	Tyrosyl-tRNA synthetase	J	Translation, ribosomal structure and biogenesis
Unigene1298_All	gi|116491773|ref|YP_811317.1|	70.5	9e-15	COG0162	Tyrosyl-tRNA synthetase	J	Translation, ribosomal structure and biogenesis
Unigene1298_All	gi|296110850|ref|YP_003621231.1|	69.7	1e-14	COG0162	Tyrosyl-tRNA synthetase	J	Translation, ribosomal structure and biogenesis
Unigene1298_All	gi|226312369|ref|YP_002772263.1|	65.9	4e-13	COG0162	Tyrosyl-tRNA synthetase	J	Translation, ribosomal structure and biogenesis
Unigene1298_All	gi|23099673|ref|NP_693139.1|	61.6	1e-11	COG0162	Tyrosyl-tRNA synthetase	J	Translation, ribosomal structure and biogenesis
Unigene1298_All	gi|449092091|ref|YP_007424532.1|	61.2	2e-11	COG0162	Tyrosyl-tRNA synthetase	J	Translation, ribosomal structure and biogenesis
Unigene1298_All	gi|30265113|ref|NP_847490.1|	61.2	2e-11	COG0162	Tyrosyl-tRNA synthetase	J	Translation, ribosomal structure and biogenesis
Unigene584_All	gi|29377107|ref|NP_816261.1|	167	1e-54	COG3592	Uncharacterized Fe-S cluster protein YjdI	S	Function unknown
Unigene584_All	gi|15672668|ref|NP_266842.1|	118	7e-35	COG3592	Uncharacterized Fe-S cluster protein YjdI	S	Function unknown
Unigene584_All	gi|310829504|ref|YP_003961861.1|	107	8e-31	COG3592	Uncharacterized Fe-S cluster protein YjdI	S	Function unknown
Unigene584_All	gi|481852389|ref|YP_007876829.1|	101	2e-28	COG3592	Uncharacterized Fe-S cluster protein YjdI	S	Function unknown
Unigene584_All	gi|332686379|ref|YP_004456153.1|	100	7e-28	COG3592	Uncharacterized Fe-S cluster protein YjdI	S	Function unknown
Unigene584_All	gi|157148418|ref|YP_001455737.1|	99.8	9e-28	COG3592	Uncharacterized Fe-S cluster protein YjdI	S	Function unknown
Unigene584_All	gi|16799257|ref|NP_469525.1|	99.4	1e-27	COG3592	Uncharacterized Fe-S cluster protein YjdI	S	Function unknown
Unigene584_All	gi|296104522|ref|YP_003614668.1|	97.8	5e-27	COG3592	Uncharacterized Fe-S cluster protein YjdI	S	Function unknown
Unigene584_All	gi|206578495|ref|YP_002236680.1|	96.7	1e-26	COG3592	Uncharacterized Fe-S cluster protein YjdI	S	Function unknown
Unigene584_All	gi|16131952|ref|NP_418550.1|	95.1	5e-26	COG3592	Uncharacterized Fe-S cluster protein YjdI	S	Function unknown
Unigene104_All	gi|29376121|ref|NP_815275.1|	739	0	COG0617	tRNA nucleotidyltransferase/poly(A) polymerase	J	Translation, ribosomal structure and biogenesis
Unigene104_All	gi|332686557|ref|YP_004456331.1|	490	1e-172	COG0617	tRNA nucleotidyltransferase/poly(A) polymerase	J	Translation, ribosomal structure and biogenesis
Unigene104_All	gi|508606451|ref|YP_006992303.2|	399	8e-137	COG0617	tRNA nucleotidyltransferase/poly(A) polymerase	J	Translation, ribosomal structure and biogenesis
Unigene104_All	gi|352518169|ref|YP_004887486.1|	390	2e-133	COG0617	tRNA nucleotidyltransferase/poly(A) polymerase	J	Translation, ribosomal structure and biogenesis
Unigene104_All	gi|448821375|ref|YP_007414537.1|	337	3e-112	COG0617	tRNA nucleotidyltransferase/poly(A) polymerase	J	Translation, ribosomal structure and biogenesis
Unigene104_All	gi|339635109|ref|YP_004726750.1|	334	5e-111	COG0617	tRNA nucleotidyltransferase/poly(A) polymerase	J	Translation, ribosomal structure and biogenesis
Unigene104_All	gi|377809637|ref|YP_005004858.1|	331	8e-110	COG0617	tRNA nucleotidyltransferase/poly(A) polymerase	J	Translation, ribosomal structure and biogenesis
Unigene104_All	gi|30024049|ref|NP_267715.2|	311	4e-102	COG0617	tRNA nucleotidyltransferase/poly(A) polymerase	J	Translation, ribosomal structure and biogenesis
Unigene104_All	gi|15901397|ref|NP_346001.1|	310	6e-102	COG0617	tRNA nucleotidyltransferase/poly(A) polymerase	J	Translation, ribosomal structure and biogenesis
Unigene104_All	gi|15674894|ref|NP_269068.1|	300	5e-98	COG0617	tRNA nucleotidyltransferase/poly(A) polymerase	J	Translation, ribosomal structure and biogenesis
Unigene247_All	gi|29377087|ref|NP_816241.1|	764	0	COG0628	Predicted PurR-regulated permease PerM	R	General function prediction only
Unigene247_All	gi|352516731|ref|YP_004886048.1|	516	0	COG0628	Predicted PurR-regulated permease PerM	R	General function prediction only
Unigene247_All	gi|508605821|ref|YP_006991542.2|	435	2e-150	COG0628	Predicted PurR-regulated permease PerM	R	General function prediction only
Unigene247_All	gi|448821726|ref|YP_007414888.1|	394	1e-134	COG0628	Predicted PurR-regulated permease PerM	R	General function prediction only
Unigene247_All	gi|15901352|ref|NP_345956.1|	388	4e-132	COG0628	Predicted PurR-regulated permease PerM	R	General function prediction only
Unigene247_All	gi|15675014|ref|NP_269188.1|	356	1e-119	COG0628	Predicted PurR-regulated permease PerM	R	General function prediction only
Unigene247_All	gi|377809525|ref|YP_005004746.1|	354	8e-119	COG0628	Predicted PurR-regulated permease PerM	R	General function prediction only
Unigene247_All	gi|339635017|ref|YP_004726658.1|	331	2e-109	COG0628	Predicted PurR-regulated permease PerM	R	General function prediction only
Unigene247_All	gi|23097847|ref|NP_691313.1|	305	2e-99	COG0628	Predicted PurR-regulated permease PerM	R	General function prediction only
Unigene247_All	gi|16799668|ref|NP_469936.1|	299	4e-97	COG0628	Predicted PurR-regulated permease PerM	R	General function prediction only
Unigene1395_All	gi|29376168|ref|NP_815322.1|	362	1e-128	COG4843	Uncharacterized protein YebE, UPF0316 family	S	Function unknown
Unigene1395_All	gi|508605900|ref|YP_006991630.2|	252	5e-85	COG4843	Uncharacterized protein YebE, UPF0316 family	S	Function unknown
Unigene1395_All	gi|448820693|ref|YP_007413855.1|	241	2e-80	COG4843	Uncharacterized protein YebE, UPF0316 family	S	Function unknown
Unigene1395_All	gi|16800954|ref|NP_471222.1|	183	6e-58	COG4843	Uncharacterized protein YebE, UPF0316 family	S	Function unknown
Unigene1395_All	gi|23098193|ref|NP_691659.1|	182	4e-57	COG4843	Uncharacterized protein YebE, UPF0316 family	S	Function unknown
Unigene1395_All	gi|15927485|ref|NP_375018.1|	182	4e-57	COG4843	Uncharacterized protein YebE, UPF0316 family	S	Function unknown
Unigene1395_All	gi|15613184|ref|NP_241487.1|	179	3e-56	COG4843	Uncharacterized protein YebE, UPF0316 family	S	Function unknown
Unigene1395_All	gi|222151890|ref|YP_002561050.1|	177	3e-55	COG4843	Uncharacterized protein YebE, UPF0316 family	S	Function unknown
Unigene1395_All	gi|326802992|ref|YP_004320810.1|	178	3e-55	COG4843	Uncharacterized protein YebE, UPF0316 family	S	Function unknown
Unigene1395_All	gi|386712910|ref|YP_006179232.1|	169	4e-52	COG4843	Uncharacterized protein YebE, UPF0316 family	S	Function unknown
Unigene1404_All	gi|29375036|ref|NP_814189.1|	143	2e-42	COG3817	Uncharacterized membrane protein	S	Function unknown
Unigene1404_All	gi|384199106|ref|YP_005584849.1|	60.5	7e-11	COG3817	Uncharacterized membrane protein	S	Function unknown
Unigene1280_All	gi|29376997|ref|NP_816151.1|	194	2e-57	COG4932	Uncharacterized surface anchored protein	S	Function unknown
Unigene1280_All	gi|508605355|ref|YP_006990921.2|	100	1e-24	COG4932	Uncharacterized surface anchored protein	S	Function unknown
Unigene1252_All	gi|29376071|ref|NP_815225.1|	179	4e-55	COG0019	Diaminopimelate decarboxylase	E	Amino acid transport and metabolism
Unigene1252_All	gi|16079395|ref|NP_390219.1|	127	6e-35	COG0019	Diaminopimelate decarboxylase	E	Amino acid transport and metabolism
Unigene1252_All	gi|449088307|ref|YP_007420748.1|	123	2e-33	COG0019	Diaminopimelate decarboxylase	E	Amino acid transport and metabolism
Unigene1252_All	gi|386714639|ref|YP_006180962.1|	123	2e-33	COG0019	Diaminopimelate decarboxylase	E	Amino acid transport and metabolism
Unigene1252_All	gi|51892948|ref|YP_075639.1|	123	2e-33	COG0019	Diaminopimelate decarboxylase	E	Amino acid transport and metabolism
Unigene1252_All	gi|15614107|ref|NP_242410.1|	122	3e-33	COG0019	Diaminopimelate decarboxylase	E	Amino acid transport and metabolism
Unigene1252_All	gi|30261517|ref|NP_843894.1|	122	4e-33	COG0019	Diaminopimelate decarboxylase	E	Amino acid transport and metabolism
Unigene1252_All	gi|430750128|ref|YP_007213036.1|	120	2e-32	COG0019	Diaminopimelate decarboxylase	E	Amino acid transport and metabolism
Unigene1252_All	gi|337746991|ref|YP_004641153.1|	120	2e-32	COG0019	Diaminopimelate decarboxylase	E	Amino acid transport and metabolism
Unigene1252_All	gi|212638853|ref|YP_002315373.1|	120	4e-32	COG0019	Diaminopimelate decarboxylase	E	Amino acid transport and metabolism
Unigene821_All	gi|29374906|ref|NP_814059.1|	1461	0	COG0465	ATP-dependent Zn proteases	O	Posttranslational modification, protein turnover, chaperones
Unigene821_All	gi|332685804|ref|YP_004455578.1|	1211	0	COG0465	ATP-dependent Zn proteases	O	Posttranslational modification, protein turnover, chaperones
Unigene821_All	gi|352518623|ref|YP_004887940.1|	1070	0	COG0465	ATP-dependent Zn proteases	O	Posttranslational modification, protein turnover, chaperones
Unigene821_All	gi|508605647|ref|YP_006991267.2|	1005	0	COG0465	ATP-dependent Zn proteases	O	Posttranslational modification, protein turnover, chaperones
Unigene821_All	gi|15899962|ref|NP_344566.1|	880	0	COG0465	ATP-dependent Zn proteases	O	Posttranslational modification, protein turnover, chaperones
Unigene821_All	gi|448820215|ref|YP_007413377.1|	847	0	COG0465	ATP-dependent Zn proteases	O	Posttranslational modification, protein turnover, chaperones
Unigene821_All	gi|15674261|ref|NP_268434.1|	836	0	COG0465	ATP-dependent Zn proteases	O	Posttranslational modification, protein turnover, chaperones
Unigene821_All	gi|377809051|ref|YP_005004272.1|	829	0	COG0465	ATP-dependent Zn proteases	O	Posttranslational modification, protein turnover, chaperones
Unigene821_All	gi|16799329|ref|NP_469597.1|	814	0	COG0465	ATP-dependent Zn proteases	O	Posttranslational modification, protein turnover, chaperones
Unigene821_All	gi|15672003|ref|NP_266177.1|	809	0	COG0465	ATP-dependent Zn proteases	O	Posttranslational modification, protein turnover, chaperones
Unigene513_All	gi|29377178|ref|NP_816332.1|	794	0	COG3853	Uncharacterized conserved protein YaaN involved in tellurite resistance	V	Defense mechanisms
Unigene513_All	gi|352518319|ref|YP_004887636.1|	600	0	COG3853	Uncharacterized conserved protein YaaN involved in tellurite resistance	V	Defense mechanisms
Unigene513_All	gi|508606169|ref|YP_006991973.2|	578	0	COG3853	Uncharacterized conserved protein YaaN involved in tellurite resistance	V	Defense mechanisms
Unigene513_All	gi|16801147|ref|NP_471415.1|	467	5e-163	COG3853	Uncharacterized conserved protein YaaN involved in tellurite resistance	V	Defense mechanisms
Unigene513_All	gi|15673318|ref|NP_267492.1|	451	7e-157	COG3853	Uncharacterized conserved protein YaaN involved in tellurite resistance	V	Defense mechanisms
Unigene513_All	gi|212639132|ref|YP_002315652.1|	422	9e-146	COG3853	Uncharacterized conserved protein YaaN involved in tellurite resistance	V	Defense mechanisms
Unigene513_All	gi|23100135|ref|NP_693601.1|	417	1e-143	COG3853	Uncharacterized conserved protein YaaN involved in tellurite resistance	V	Defense mechanisms
Unigene513_All	gi|16077094|ref|NP_387907.1|	414	2e-142	COG3853	Uncharacterized conserved protein YaaN involved in tellurite resistance	V	Defense mechanisms
Unigene513_All	gi|375008464|ref|YP_004982097.1|	398	6e-136	COG3853	Uncharacterized conserved protein YaaN involved in tellurite resistance	V	Defense mechanisms
Unigene513_All	gi|116491631|ref|YP_811175.1|	352	7e-118	COG3853	Uncharacterized conserved protein YaaN involved in tellurite resistance	V	Defense mechanisms
Unigene619_All	gi|169828500|ref|YP_001698658.1|	243	2e-80	COG4845	Chloramphenicol O-acetyltransferase	V	Defense mechanisms
Unigene619_All	gi|30262409|ref|NP_844786.1|	230	3e-75	COG4845	Chloramphenicol O-acetyltransferase	V	Defense mechanisms
Unigene619_All	gi|449089289|ref|YP_007421730.1|	223	2e-72	COG4845	Chloramphenicol O-acetyltransferase	V	Defense mechanisms
Unigene619_All	gi|226311055|ref|YP_002770949.1|	219	6e-71	COG4845	Chloramphenicol O-acetyltransferase	V	Defense mechanisms
Unigene619_All	gi|145301309|ref|YP_001144149.1|	208	1e-66	COG4845	Chloramphenicol O-acetyltransferase	V	Defense mechanisms
Unigene619_All	gi|148379982|ref|YP_001254523.1|	206	2e-65	COG4845	Chloramphenicol O-acetyltransferase	V	Defense mechanisms
Unigene619_All	gi|37526342|ref|NP_929686.1|	182	1e-56	COG4845	Chloramphenicol O-acetyltransferase	V	Defense mechanisms
Unigene619_All	gi|197284622|ref|YP_002150494.1|	181	9e-56	COG4845	Chloramphenicol O-acetyltransferase	V	Defense mechanisms
Unigene619_All	gi|479137516|ref|YP_007768948.1|	175	1e-53	COG4845	Chloramphenicol O-acetyltransferase	V	Defense mechanisms
Unigene619_All	gi|326801172|ref|YP_004318991.1|	175	2e-53	COG4845	Chloramphenicol O-acetyltransferase	V	Defense mechanisms
Unigene580_All	gi|29377740|ref|NP_816894.1|	517	0	COG1192	Cellulose biosynthesis protein BcsQ	N	Cell motility
Unigene580_All	gi|332687256|ref|YP_004457030.1|	469	2e-168	COG1192	Cellulose biosynthesis protein BcsQ	N	Cell motility
Unigene580_All	gi|352518701|ref|YP_004888018.1|	441	2e-157	COG1192	Cellulose biosynthesis protein BcsQ	N	Cell motility
Unigene580_All	gi|508608256|ref|YP_006994254.2|	424	9e-151	COG1192	Cellulose biosynthesis protein BcsQ	N	Cell motility
Unigene580_All	gi|448822559|ref|YP_007415721.1|	390	3e-137	COG1192	Cellulose biosynthesis protein BcsQ	N	Cell motility
Unigene580_All	gi|326804287|ref|YP_004322105.1|	381	1e-133	COG1192	Cellulose biosynthesis protein BcsQ	N	Cell motility
Unigene580_All	gi|23100942|ref|NP_694409.1|	374	7e-131	COG1192	Cellulose biosynthesis protein BcsQ	N	Cell motility
Unigene580_All	gi|295697828|ref|YP_003591066.1|	374	9e-131	COG1192	Cellulose biosynthesis protein BcsQ	N	Cell motility
Unigene580_All	gi|15616620|ref|NP_244926.1|	373	2e-130	COG1192	Cellulose biosynthesis protein BcsQ	N	Cell motility
Unigene580_All	gi|16081149|ref|NP_391977.1|	372	3e-130	COG1192	Cellulose biosynthesis protein BcsQ	N	Cell motility
Unigene1686_All	gi|302669781|ref|YP_003829741.1|	66.2	7e-13	COG1132	ABC-type multidrug transport system, ATPase and permease component	V	Defense mechanisms
Unigene1686_All	gi|152982174|ref|YP_001352225.1|	66.2	7e-13	COG1132	ABC-type multidrug transport system, ATPase and permease component	V	Defense mechanisms
Unigene1686_All	gi|134093728|ref|YP_001098803.1|	64.3	3e-12	COG1132	ABC-type multidrug transport system, ATPase and permease component	V	Defense mechanisms
Unigene1686_All	gi|224373733|ref|YP_002608105.1|	63.2	1e-11	COG1132	ABC-type multidrug transport system, ATPase and permease component	V	Defense mechanisms
Unigene1686_All	gi|375147553|ref|YP_005009994.1|	62.8	1e-11	COG1132	ABC-type multidrug transport system, ATPase and permease component	V	Defense mechanisms
Unigene1686_All	gi|34556696|ref|NP_906511.1|	62.4	1e-11	COG1132	ABC-type multidrug transport system, ATPase and permease component	V	Defense mechanisms
Unigene1686_All	gi|152967839|ref|YP_001363623.1|	62.4	2e-11	COG1132	ABC-type multidrug transport system, ATPase and permease component	V	Defense mechanisms
Unigene1686_All	gi|148654228|ref|YP_001274433.1|	62.4	2e-11	COG4988	ABC-type transport system involved in cytochrome bd biosynthesis, ATPase and permease components	CO	Energy production and conversion;Posttranslational modification, protein turnover, chaperones
Unigene1686_All	gi|253997847|ref|YP_003049910.1|	62	2e-11	COG1132	ABC-type multidrug transport system, ATPase and permease component	V	Defense mechanisms
Unigene1686_All	gi|163859156|ref|YP_001633454.1|	60.8	6e-11	COG1132	ABC-type multidrug transport system, ATPase and permease component	V	Defense mechanisms
Unigene663_All	gi|29375833|ref|NP_814987.1|	1434	0	COG1368	Phosphoglycerol transferase MdoB or a related enzyme of AlkP superfamily	M	Cell wall/membrane/envelope biogenesis
Unigene663_All	gi|332686658|ref|YP_004456432.1|	1154	0	COG1368	Phosphoglycerol transferase MdoB or a related enzyme of AlkP superfamily	M	Cell wall/membrane/envelope biogenesis
Unigene663_All	gi|352516989|ref|YP_004886306.1|	1010	0	COG1368	Phosphoglycerol transferase MdoB or a related enzyme of AlkP superfamily	M	Cell wall/membrane/envelope biogenesis
Unigene663_All	gi|508605860|ref|YP_006991584.2|	841	0	COG1368	Phosphoglycerol transferase MdoB or a related enzyme of AlkP superfamily	M	Cell wall/membrane/envelope biogenesis
Unigene663_All	gi|15674849|ref|NP_269023.1|	774	0	COG1368	Phosphoglycerol transferase MdoB or a related enzyme of AlkP superfamily	M	Cell wall/membrane/envelope biogenesis
Unigene663_All	gi|448822024|ref|YP_007415186.1|	735	0	COG1368	Phosphoglycerol transferase MdoB or a related enzyme of AlkP superfamily	M	Cell wall/membrane/envelope biogenesis
Unigene663_All	gi|377810154|ref|YP_005005375.1|	707	0	COG1368	Phosphoglycerol transferase MdoB or a related enzyme of AlkP superfamily	M	Cell wall/membrane/envelope biogenesis
Unigene663_All	gi|116490279|ref|YP_809823.1|	654	0	COG1368	Phosphoglycerol transferase MdoB or a related enzyme of AlkP superfamily	M	Cell wall/membrane/envelope biogenesis
Unigene663_All	gi|296111297|ref|YP_003621679.1|	649	0	COG1368	Phosphoglycerol transferase MdoB or a related enzyme of AlkP superfamily	M	Cell wall/membrane/envelope biogenesis
Unigene663_All	gi|339634689|ref|YP_004726330.1|	646	0	COG1368	Phosphoglycerol transferase MdoB or a related enzyme of AlkP superfamily	M	Cell wall/membrane/envelope biogenesis
Unigene1475_All	gi|29374889|ref|NP_814042.1|	353	6e-120	COG0834	ABC-type amino acid transport/signal transduction system, periplasmic component/domain	ET	Amino acid transport and metabolism;Signal transduction mechanisms
Unigene1475_All	gi|352518364|ref|YP_004887681.1|	275	2e-89	COG0834	ABC-type amino acid transport/signal transduction system, periplasmic component/domain	ET	Amino acid transport and metabolism;Signal transduction mechanisms
Unigene1475_All	gi|332685792|ref|YP_004455566.1|	260	1e-83	COG0834	ABC-type amino acid transport/signal transduction system, periplasmic component/domain	ET	Amino acid transport and metabolism;Signal transduction mechanisms
Unigene1475_All	gi|508605594|ref|YP_006991199.2|	249	7e-83	COG0765	ABC-type amino acid transport system, permease component	E	Amino acid transport and metabolism
Unigene1475_All	gi|15900370|ref|NP_344974.1|	253	3e-81	COG0834	ABC-type amino acid transport/signal transduction system, periplasmic component/domain	ET	Amino acid transport and metabolism;Signal transduction mechanisms
Unigene1475_All	gi|15674455|ref|NP_268629.1|	253	4e-81	COG0834	ABC-type amino acid transport/signal transduction system, periplasmic component/domain	ET	Amino acid transport and metabolism;Signal transduction mechanisms
Unigene1475_All	gi|89893954|ref|YP_517441.1|	235	2e-77	COG0765	ABC-type amino acid transport system, permease component	E	Amino acid transport and metabolism
Unigene1475_All	gi|438003173|ref|YP_007272916.1|	228	1e-74	COG0765	ABC-type amino acid transport system, permease component	E	Amino acid transport and metabolism
Unigene1475_All	gi|169828294|ref|YP_001698452.1|	218	6e-71	COG0765	ABC-type amino acid transport system, permease component	E	Amino acid transport and metabolism
Unigene1475_All	gi|116490803|ref|YP_810347.1|	227	8e-71	COG0834	ABC-type amino acid transport/signal transduction system, periplasmic component/domain	ET	Amino acid transport and metabolism;Signal transduction mechanisms
Unigene407_All	gi|317052546|ref|YP_004113662.1|	128	5e-34	COG0443	Molecular chaperone DnaK (HSP70)	O	Posttranslational modification, protein turnover, chaperones
Unigene407_All	gi|568285313|ref|YP_008973506.1|	127	1e-33	COG0443	Molecular chaperone DnaK (HSP70)	O	Posttranslational modification, protein turnover, chaperones
Unigene407_All	gi|56694971|ref|YP_165316.1|	127	2e-33	COG0443	Molecular chaperone DnaK (HSP70)	O	Posttranslational modification, protein turnover, chaperones
Unigene407_All	gi|568305184|ref|YP_008977469.1|	127	2e-33	COG0443	Molecular chaperone DnaK (HSP70)	O	Posttranslational modification, protein turnover, chaperones
Unigene407_All	gi|159046111|ref|YP_001534905.1|	126	3e-33	COG0443	Molecular chaperone DnaK (HSP70)	O	Posttranslational modification, protein turnover, chaperones
Unigene407_All	gi|89052703|ref|YP_508154.1|	126	3e-33	COG0443	Molecular chaperone DnaK (HSP70)	O	Posttranslational modification, protein turnover, chaperones
Unigene407_All	gi|339505658|ref|YP_004693078.1|	125	4e-33	COG0443	Molecular chaperone DnaK (HSP70)	O	Posttranslational modification, protein turnover, chaperones
Unigene407_All	gi|218667915|ref|YP_002427042.1|	125	5e-33	COG0443	Molecular chaperone DnaK (HSP70)	O	Posttranslational modification, protein turnover, chaperones
Unigene407_All	gi|476415871|ref|YP_007545789.1|	118	9e-33	COG0443	Molecular chaperone DnaK (HSP70)	O	Posttranslational modification, protein turnover, chaperones
Unigene407_All	gi|478180747|ref|YP_007701820.1|	123	4e-32	COG0443	Molecular chaperone DnaK (HSP70)	O	Posttranslational modification, protein turnover, chaperones
Unigene1289_All	gi|29377233|ref|NP_816387.1|	229	1e-75	COG0313	16S rRNA C1402 (ribose-2'-O) methylase RsmI	J	Translation, ribosomal structure and biogenesis
Unigene1289_All	gi|332686122|ref|YP_004455896.1|	160	2e-48	COG0313	16S rRNA C1402 (ribose-2'-O) methylase RsmI	J	Translation, ribosomal structure and biogenesis
Unigene1289_All	gi|352516888|ref|YP_004886205.1|	138	5e-40	COG0313	16S rRNA C1402 (ribose-2'-O) methylase RsmI	J	Translation, ribosomal structure and biogenesis
Unigene1289_All	gi|296111516|ref|YP_003621898.1|	116	2e-31	COG0313	16S rRNA C1402 (ribose-2'-O) methylase RsmI	J	Translation, ribosomal structure and biogenesis
Unigene1289_All	gi|15900818|ref|NP_345422.1|	115	3e-31	COG0313	16S rRNA C1402 (ribose-2'-O) methylase RsmI	J	Translation, ribosomal structure and biogenesis
Unigene1289_All	gi|377809260|ref|YP_005004481.1|	112	9e-30	COG0313	16S rRNA C1402 (ribose-2'-O) methylase RsmI	J	Translation, ribosomal structure and biogenesis
Unigene1289_All	gi|30023988|ref|NP_266558.2|	112	1e-29	COG0313	16S rRNA C1402 (ribose-2'-O) methylase RsmI	J	Translation, ribosomal structure and biogenesis
Unigene1289_All	gi|448820298|ref|YP_007413460.1|	112	1e-29	COG0313	16S rRNA C1402 (ribose-2'-O) methylase RsmI	J	Translation, ribosomal structure and biogenesis
Unigene1289_All	gi|339634780|ref|YP_004726421.1|	109	8e-29	COG0313	16S rRNA C1402 (ribose-2'-O) methylase RsmI	J	Translation, ribosomal structure and biogenesis
Unigene1289_All	gi|311113072|ref|YP_003984294.1|	109	9e-29	COG0313	16S rRNA C1402 (ribose-2'-O) methylase RsmI	J	Translation, ribosomal structure and biogenesis
Unigene640_All	gi|29376887|ref|NP_816041.1|	962	0	COG0719	Fe-S cluster assembly scaffold protein SufB	O	Posttranslational modification, protein turnover, chaperones
Unigene640_All	gi|508606010|ref|YP_006991746.2|	865	0	COG0719	Fe-S cluster assembly scaffold protein SufB	O	Posttranslational modification, protein turnover, chaperones
Unigene640_All	gi|15900754|ref|NP_345358.1|	835	0	COG0719	Fe-S cluster assembly scaffold protein SufB	O	Posttranslational modification, protein turnover, chaperones
Unigene640_All	gi|15674464|ref|NP_268638.1|	833	0	COG0719	Fe-S cluster assembly scaffold protein SufB	O	Posttranslational modification, protein turnover, chaperones
Unigene640_All	gi|15673770|ref|NP_267945.1|	768	0	COG0719	Fe-S cluster assembly scaffold protein SufB	O	Posttranslational modification, protein turnover, chaperones
Unigene640_All	gi|377809021|ref|YP_005004242.1|	754	0	COG0719	Fe-S cluster assembly scaffold protein SufB	O	Posttranslational modification, protein turnover, chaperones
Unigene640_All	gi|332686996|ref|YP_004456770.1|	740	0	COG0719	Fe-S cluster assembly scaffold protein SufB	O	Posttranslational modification, protein turnover, chaperones
Unigene640_All	gi|16801568|ref|NP_471836.1|	715	0	COG0719	Fe-S cluster assembly scaffold protein SufB	O	Posttranslational modification, protein turnover, chaperones
Unigene640_All	gi|30265018|ref|NP_847395.1|	712	0	COG0719	Fe-S cluster assembly scaffold protein SufB	O	Posttranslational modification, protein turnover, chaperones
Unigene640_All	gi|449092005|ref|YP_007424446.1|	711	0	COG0719	Fe-S cluster assembly scaffold protein SufB	O	Posttranslational modification, protein turnover, chaperones
CL3.Contig1_All	gi|269957304|ref|YP_003327093.1|	295	1e-91	COG1876	LD-carboxypeptidase LdcB, LAS superfamily	M	Cell wall/membrane/envelope biogenesis
CL3.Contig1_All	gi|379010296|ref|YP_005268108.1|	293	8e-90	COG1876	LD-carboxypeptidase LdcB, LAS superfamily	M	Cell wall/membrane/envelope biogenesis
CL3.Contig1_All	gi|269957346|ref|YP_003327135.1|	288	4e-86	COG2385	Peptidoglycan hydrolase (amidase) enhancer domain	M	Cell wall/membrane/envelope biogenesis
CL3.Contig1_All	gi|15895558|ref|NP_348907.1|	261	4e-75	COG3227	Zn-dependent metalloprotease	O	Posttranslational modification, protein turnover, chaperones
CL3.Contig1_All	gi|15004707|ref|NP_149167.1|	221	1e-60	COG5492	Uncharacterized conserved protein YjdB, contains Ig-like domain	R	General function prediction only
CL3.Contig1_All	gi|15895592|ref|NP_348941.1|	218	9e-60	COG4193	Beta- N-acetylglucosaminidase	G	Carbohydrate transport and metabolism
CL3.Contig1_All	gi|15895634|ref|NP_348983.1|	205	2e-55	COG5492	Uncharacterized conserved protein YjdB, contains Ig-like domain	R	General function prediction only
CL3.Contig1_All	gi|15896525|ref|NP_349874.1|	204	1e-54	COG5492	Uncharacterized conserved protein YjdB, contains Ig-like domain	R	General function prediction only
CL3.Contig1_All	gi|15896520|ref|NP_349869.1|	202	1e-53	COG5492	Uncharacterized conserved protein YjdB, contains Ig-like domain	R	General function prediction only
CL3.Contig1_All	gi|15896524|ref|NP_349873.1|	192	1e-50	COG5492	Uncharacterized conserved protein YjdB, contains Ig-like domain	R	General function prediction only
Unigene214_All	gi|29375586|ref|NP_814740.1|	1057	0	COG0364	Glucose-6-phosphate 1-dehydrogenase	G	Carbohydrate transport and metabolism
Unigene214_All	gi|332686282|ref|YP_004456056.1|	858	0	COG0364	Glucose-6-phosphate 1-dehydrogenase	G	Carbohydrate transport and metabolism
Unigene214_All	gi|352516941|ref|YP_004886258.1|	755	0	COG0364	Glucose-6-phosphate 1-dehydrogenase	G	Carbohydrate transport and metabolism
Unigene214_All	gi|508606930|ref|YP_006992820.2|	712	0	COG0364	Glucose-6-phosphate 1-dehydrogenase	G	Carbohydrate transport and metabolism
Unigene214_All	gi|15674202|ref|NP_268377.1|	688	0	COG0364	Glucose-6-phosphate 1-dehydrogenase	G	Carbohydrate transport and metabolism
Unigene214_All	gi|448822102|ref|YP_007415264.1|	655	0	COG0364	Glucose-6-phosphate 1-dehydrogenase	G	Carbohydrate transport and metabolism
Unigene214_All	gi|15901104|ref|NP_345708.1|	617	0	COG0364	Glucose-6-phosphate 1-dehydrogenase	G	Carbohydrate transport and metabolism
Unigene214_All	gi|16801151|ref|NP_471419.1|	611	0	COG0364	Glucose-6-phosphate 1-dehydrogenase	G	Carbohydrate transport and metabolism
Unigene214_All	gi|212638819|ref|YP_002315339.1|	583	0	COG0364	Glucose-6-phosphate 1-dehydrogenase	G	Carbohydrate transport and metabolism
Unigene214_All	gi|377809465|ref|YP_005004686.1|	573	0	COG0364	Glucose-6-phosphate 1-dehydrogenase	G	Carbohydrate transport and metabolism
Unigene177_All	gi|352516943|ref|YP_004886260.1|	302	1e-101	COG2309	Leucyl aminopeptidase (aminopeptidase T)	E	Amino acid transport and metabolism
Unigene177_All	gi|15900212|ref|NP_344816.1|	256	7e-84	COG2309	Leucyl aminopeptidase (aminopeptidase T)	E	Amino acid transport and metabolism
Unigene177_All	gi|16800890|ref|NP_471158.1|	255	2e-83	COG2309	Leucyl aminopeptidase (aminopeptidase T)	E	Amino acid transport and metabolism
Unigene177_All	gi|508607420|ref|YP_006993340.2|	253	2e-82	COG2309	Leucyl aminopeptidase (aminopeptidase T)	E	Amino acid transport and metabolism
Unigene177_All	gi|337744796|ref|YP_004638958.1|	248	2e-80	COG2309	Leucyl aminopeptidase (aminopeptidase T)	E	Amino acid transport and metabolism
Unigene177_All	gi|257126685|ref|YP_003164799.1|	239	3e-77	COG2309	Leucyl aminopeptidase (aminopeptidase T)	E	Amino acid transport and metabolism
Unigene177_All	gi|393199346|ref|YP_006461188.1|	239	3e-77	COG2309	Leucyl aminopeptidase (aminopeptidase T)	E	Amino acid transport and metabolism
Unigene177_All	gi|15614808|ref|NP_243111.1|	239	6e-77	COG2309	Leucyl aminopeptidase (aminopeptidase T)	E	Amino acid transport and metabolism
Unigene177_All	gi|169825894|ref|YP_001696052.1|	238	1e-76	COG2309	Leucyl aminopeptidase (aminopeptidase T)	E	Amino acid transport and metabolism
Unigene177_All	gi|16078509|ref|NP_389328.1|	238	2e-76	COG2309	Leucyl aminopeptidase (aminopeptidase T)	E	Amino acid transport and metabolism
Unigene1811_All	gi|16799596|ref|NP_469864.1|	141	8e-39	COG0610	Type I site-specific restriction-modification system, R (restriction) subunit and related helicases ...	V	Defense mechanisms
Unigene1811_All	gi|332686991|ref|YP_004456765.1|	123	2e-32	COG0610	Type I site-specific restriction-modification system, R (restriction) subunit and related helicases ...	V	Defense mechanisms
Unigene1811_All	gi|15672632|ref|NP_266806.1|	97.4	2e-23	COG0610	Type I site-specific restriction-modification system, R (restriction) subunit and related helicases ...	V	Defense mechanisms
Unigene1811_All	gi|296100299|ref|YP_003620469.1|	62.8	3e-11	COG0610	Type I site-specific restriction-modification system, R (restriction) subunit and related helicases ...	V	Defense mechanisms
CL28.Contig2_All	gi|326803380|ref|YP_004321198.1|	223	5e-57	COG3064	Membrane protein involved in colicin uptake	M	Cell wall/membrane/envelope biogenesis
CL28.Contig2_All	gi|311115110|ref|YP_003986331.1|	84.7	1e-14	COG2373	Uncharacterized conserved protein YfaS, alpha-2-macroglobulin family	R	General function prediction only
CL28.Contig2_All	gi|326803254|ref|YP_004321072.1|	75.5	1e-11	COG3147	Cell division protein DedD (periplasmic protein involved in septation)	D	Cell cycle control, cell division, chromosome partitioning
CL28.Contig2_All	gi|15614643|ref|NP_242946.1|	70.9	2e-10	COG1404	Serine protease, subtilisin family	O	Posttranslational modification, protein turnover, chaperones
Unigene759_All	gi|29375520|ref|NP_814674.1|	600	0	COG0030	16S rRNA A1518 and A1519 N6-dimethyltransferase RsmA/KsgA/DIM1 (may also have DNA glycosylase/AP lyase activity)	J	Translation, ribosomal structure and biogenesis
[truncated: 7,771 more rows]
