# Supplementary material for: Quantitative Proteomics Analysis of Membrane Proteins in Enterococcus faecalis With Low-Level Linezolid-Resistance
Source: Front Microbiol. 2018 Jul 27;9:1698. doi: 10.3389/fmicb.2018.01698 (PMC6072972; doi:10.3389/fmicb.2018.01698)
Supplement: TABLE S4 — Information of pathway analysis. [file Table_4.xlsx]

## Sheet: Sheet1
Supplementary Table S4: Information of pathway analysis
Pathway detail of all identified proteins
	Pathway ID	Pathway	Protein count(912)	Proteins
1	ko01100	Metabolic pathways	236 (25.88%)	CL15.Contig2_All, CL17.Contig1_All, CL36.Contig1_All, CL6.Contig1_All, CL6.Contig2_All, Unigene100_All, Unigene1010_All, Unigene1011_All, Unigene1021_All, Unigene1023_All, Unigene1025_All, Unigene1028_All, Unigene1055_All, Unigene1064_All, Unigene1065_All, Unigene1068_All, Unigene1075_All, Unigene1087_All, Unigene1090_All, Unigene1091_All, Unigene1094_All, Unigene1112_All, Unigene112_All, Unigene…
2	ko01110	Biosynthesis of secondary metabolites	99 (10.86%)	CL15.Contig2_All, Unigene1010_All, Unigene1023_All, Unigene1025_All, Unigene1055_All, Unigene1090_All, Unigene112_All, Unigene1158_All, , Unigene1210_All, Unigene121_All, Unigene1221_All, Unigene1233_All, Unigene123_All, Unigene1252_All, Unigene1429_All, Unigene1437_All, Unigene1458_All, Unigene1461_All, Unigene149_All, Unigene1525_All, Unigene1541_All, Unigene1584_All, Unigene1592_All, Unigene15…
3	ko01130	Biosynthesis of antibiotics	78 (8.55%)	CL15.Contig2_All, Unigene1010_All, Unigene1025_All, Unigene1090_All, Unigene1112_All, Unigene112_All, Unigene1210_All, Unigene121_All, Unigene1221_All, Unigene123_All, Unigene1252_All, Unigene1429_All, Unigene1458_All, Unigene149_All, Unigene1584_All, Unigene1592_All, Unigene1599_All, Unigene1601_All, Unigene165_All, Unigene1660_All, Unigene1661_All, Unigene171_All, Unigene203_All, Unigene206_All…
4	ko01120	Microbial metabolism in diverse environments	75 (8.22%)	CL15.Contig2_All, Unigene100_All, Unigene1064_All, Unigene1068_All, Unigene1075_All, Unigene1087_All, Unigene1094_All, Unigene121_All, Unigene123_All, Unigene1242_All, Unigene1252_All, Unigene1313_All, Unigene1322_All, Unigene1373_All, Unigene1429_All, Unigene1504_All, Unigene1584_All, Unigene1601_All, Unigene1660_All, Unigene1661_All, Unigene171_All, Unigene1763_All, Unigene1808_All, Unigene203_…
5	ko02010	ABC transporters	52 (5.70%)	Unigene1008_All, Unigene101_All, Unigene102_All, Unigene1053_All, Unigene1054_All, Unigene1125_All, Unigene1170_All, Unigene1274_All, Unigene12_All, Unigene1378_All, Unigene1388_All, Unigene1399_All, Unigene1413_All, Unigene1442_All, Unigene1447_All, Unigene1456_All, Unigene1474_All, Unigene1475_All, Unigene1527_All, Unigene1528_All, Unigene1532_All, Unigene1534_All, Unigene1556_All, Unigene1581_…
6	ko01230	Biosynthesis of amino acids	46 (5.04%)	Unigene1010_All, Unigene1023_All, Unigene1025_All, Unigene1090_All, Unigene1112_All, Unigene1158_All, Unigene123_All, Unigene1252_All, Unigene1429_All, Unigene1458_All, Unigene149_All, Unigene1660_All, Unigene171_All, Unigene203_All, Unigene290_All, Unigene307_All, Unigene308_All, Unigene340_All, Unigene347_All, Unigene373_All, Unigene376_All, Unigene429_All, Unigene430_All, Unigene463_All, Unige…
7	ko00230	Purine metabolism	43 (4.71%)	CL31.Contig2_All, Unigene1046_All, Unigene1064_All, Unigene1068_All, Unigene1075_All, Unigene1091_All, Unigene1169_All, Unigene1477_All, Unigene1504_All, Unigene152_All, Unigene158_All, Unigene1777_All, Unigene206_All, Unigene307_All, Unigene310_All, Unigene317_All, Unigene320_All, Unigene347_All, Unigene36_All, Unigene375_All, Unigene379_All, Unigene400_All, Unigene46_All, Unigene477_All, Unigen…
8	ko01200	Carbon metabolism	43 (4.71%)	CL15.Contig2_All, Unigene100_All, Unigene1064_All, Unigene121_All, Unigene123_All, Unigene1314_All, Unigene1592_All, Unigene1599_All, Unigene1601_All, Unigene1660_All, Unigene1661_All, Unigene171_All, Unigene203_All, Unigene208_All, Unigene209_All, Unigene214_All, Unigene230_All, Unigene27_All, Unigene307_All, Unigene31_All, Unigene340_All, Unigene347_All, Unigene351_All, Unigene373_All, Unigene3…
9	ko00970	Aminoacyl-tRNA biosynthesis	41 (4.50%)	CL9.Contig2_All, Unigene1036_All, , Unigene1045_All, Unigene1101_All, Unigene1132_All, Unigene1168_All, Unigene1178_All, Unigene1203_All, Unigene1227_All, Unigene1297_All, Unigene1298_All, Unigene1318_All, Unigene1356_All, Unigene135_All, Unigene1366_All, Unigene1411_All, Unigene1412_All, Unigene1436_All, Unigene1443_All, Unigene1446_All, Unigene1471_All, Unigene1472_All, Unigene1514_All, Unigene…
10	ko02024	Quorum sensing	37 (4.06%)	CL28.Contig2_All, Unigene101_All, Unigene1144_All, Unigene1183_All, Unigene1232_All, Unigene1267_All, Unigene1364_All, Unigene1385_All, Unigene1399_All, Unigene1413_All, Unigene1459_All, Unigene157_All, Unigene1601_All, Unigene1650_All, Unigene1671_All, Unigene1686_All, Unigene1725_All, Unigene1770_All, Unigene1791_All, Unigene1806_All, Unigene211_All, Unigene2_All, Unigene335_All, Unigene33_All,…
11	ko00010	Glycolysis / Gluconeogenesis	34 (3.73%)	Unigene1002_All, Unigene1102_All, Unigene1584_All, Unigene1601_All, Unigene1639_All, Unigene1660_All, Unigene1661_All, Unigene1667_All, , Unigene203_All, Unigene208_All, Unigene209_All, Unigene249_All, Unigene284_All, Unigene289_All, Unigene291_All, Unigene31_All, Unigene325_All, Unigene340_All, Unigene373_All, Unigene375_All, Unigene379_All, Unigene382_All, Unigene427_All, Unigene458_All, Unigen…
12	ko00240	Pyrimidine metabolism	34 (3.73%)	CL31.Contig2_All, Unigene1011_All, Unigene1065_All, Unigene1157_All, Unigene1238_All, Unigene1246_All, Unigene1374_All, Unigene138_All, Unigene1426_All, Unigene1457_All, Unigene152_All, Unigene162_All, Unigene20_All, Unigene309_All, Unigene317_All, Unigene369_All, Unigene46_All, Unigene477_All, Unigene47_All, Unigene491_All, Unigene561_All, Unigene579_All, Unigene596_All, Unigene614_All, Unigene6…
13	ko00500	Starch and sucrose metabolism	33 (3.62%)	CL36.Contig1_All, CL36.Contig2_All, Unigene1002_All, Unigene1004_All, Unigene1102_All, Unigene1187_All, Unigene119_All, Unigene1290_All, Unigene1320_All, Unigene1339_All, Unigene1417_All, Unigene1461_All, Unigene1489_All, Unigene1525_All, Unigene1533_All, Unigene1547_All, Unigene1639_All, Unigene1667_All, Unigene166_All, , Unigene200_All, Unigene289_All, Unigene291_All, Unigene375_All, Unigene379…
14	ko02020	Two-component system	31 (3.40%)	CL1.Contig1_All, Unigene1019_All, Unigene13_All, Unigene1455_All, Unigene1468_All, Unigene15_All, Unigene1791_All, Unigene193_All, Unigene198_All, Unigene269_All, Unigene316_All, Unigene335_All, Unigene351_All, Unigene467_All, Unigene479_All, Unigene481_All, Unigene494_All, Unigene518_All, Unigene551_All, Unigene555_All, Unigene620_All, Unigene63_All, Unigene660_All, Unigene662_All, Unigene778_Al…
15	ko02060	Phosphotransferase system (PTS)	26 (2.85%)	Unigene1004_All, Unigene1035_All, Unigene1037_All, Unigene1102_All, Unigene1187_All, Unigene119_All, Unigene1242_All, Unigene1290_All, Unigene1325_All, Unigene1339_All, Unigene1373_All, Unigene1486_All, Unigene1533_All, Unigene1546_All, Unigene166_All, Unigene199_All, Unigene325_All, Unigene328_All, Unigene398_All, Unigene488_All, Unigene570_All, Unigene591_All, Unigene650_All, Unigene75_All, Uni…
16	ko00520	Amino sugar and nucleotide sugar metabolism	23 (2.52%)	CL17.Contig1_All, Unigene1102_All, Unigene1325_All, Unigene199_All, Unigene200_All, Unigene216_All, Unigene277_All, Unigene278_All, Unigene306_All, Unigene325_All, Unigene328_All, Unigene358_All, Unigene375_All, Unigene379_All, Unigene427_All, Unigene484_All, Unigene516_All, Unigene519_All, Unigene546_All, Unigene570_All, Unigene609_All, Unigene691_All, Unigene741_All
17	ko00620	Pyruvate metabolism	23 (2.52%)	CL15.Contig2_All, Unigene1448_All, Unigene1601_All, Unigene1661_All, Unigene168_All, Unigene180_All, Unigene203_All, Unigene208_All, Unigene209_All, Unigene249_All, Unigene27_All, Unigene31_All, Unigene351_All, Unigene429_All, Unigene435_All, Unigene452_All, Unigene458_All, Unigene463_All, Unigene522_All, Unigene574_All, Unigene65_All, Unigene800_All, Unigene869_All
18	ko01501	beta-Lactam resistance	17 (1.86%)	Unigene101_All, Unigene1100_All, Unigene1378_All, Unigene1399_All, Unigene1413_All, Unigene1444_All, Unigene1496_All, Unigene1780_All, Unigene24_All, Unigene441_All, Unigene565_All, Unigene637_All, Unigene656_All, Unigene681_All, Unigene732_All, Unigene744_All, Unigene826_All
19	ko00270	Cysteine and methionine metabolism	17 (1.86%)	Unigene1023_All, Unigene1175_All, Unigene123_All, Unigene137_All, Unigene1429_All, Unigene149_All, Unigene1699_All, Unigene1706_All, Unigene1714_All, Unigene249_All, Unigene290_All, Unigene430_All, Unigene525_All, Unigene566_All, Unigene593_All, Unigene767_All, Unigene842_All
20	ko00030	Pentose phosphate pathway	17 (1.86%)	Unigene121_All, Unigene1273_All, Unigene1414_All, Unigene171_All, Unigene203_All, Unigene214_All, Unigene307_All, Unigene347_All, Unigene375_All, Unigene379_All, Unigene382_All, Unigene400_All, Unigene427_All, Unigene527_All, Unigene661_All, Unigene69_All, Unigene702_All
21	ko00550	Peptidoglycan biosynthesis	16 (1.75%)	Unigene1100_All, Unigene1444_All, Unigene1487_All, Unigene216_All, Unigene397_All, Unigene496_All, Unigene565_All, Unigene567_All, Unigene637_All, Unigene656_All, Unigene681_All, Unigene732_All, Unigene744_All, Unigene802_All, Unigene861_All, Unigene906_All
22	ko00564	Glycerophospholipid metabolism	15 (1.64%)	Unigene1055_All, Unigene1188_All, Unigene1535_All, Unigene1602_All, Unigene16_All, Unigene192_All, Unigene246_All, Unigene282_All, Unigene319_All, Unigene623_All, Unigene667_All, Unigene725_All, Unigene776_All, Unigene801_All, Unigene991_All
23	ko00640	Propanoate metabolism	14 (1.54%)	CL15.Contig2_All, Unigene124_All, Unigene1314_All, Unigene1448_All, Unigene1601_All, Unigene249_All, Unigene27_All, Unigene284_All, Unigene435_All, Unigene452_All, Unigene458_All, Unigene65_All, Unigene769_All, Unigene869_All
24	ko00052	Galactose metabolism	14 (1.54%)	Unigene1232_All, Unigene1267_All, Unigene1763_All, Unigene1808_All, Unigene277_All, Unigene278_All, Unigene375_All, Unigene379_All, Unigene484_All, Unigene546_All, Unigene741_All, Unigene75_All, Unigene847_All, Unigene950_All
25	ko03430	Mismatch repair	14 (1.54%)	Unigene152_All, Unigene189_All, Unigene317_All, Unigene383_All, Unigene417_All, Unigene47_All, Unigene549_All, Unigene554_All, Unigene579_All, Unigene60_All, Unigene634_All, Unigene752_All, Unigene830_All, Unigene9_All
26	ko03018	RNA degradation	14 (1.54%)	Unigene1128_All, Unigene215_All, Unigene217_All, Unigene233_All, Unigene323_All, Unigene373_All, Unigene407_All, Unigene464_All, Unigene492_All, Unigene552_All, Unigene610_All, Unigene651_All, Unigene652_All, Unigene831_All
27	ko03440	Homologous recombination	13 (1.43%)	Unigene152_All, Unigene317_All, Unigene417_All, Unigene459_All, Unigene47_All, Unigene579_All, Unigene601_All, Unigene60_All, Unigene614_All, Unigene638_All, Unigene641_All, Unigene752_All, Unigene9_All
28	ko00650	Butanoate metabolism	13 (1.43%)	Unigene112_All, Unigene1448_All, Unigene151_All, Unigene1661_All, Unigene208_All, Unigene209_All, Unigene351_All, Unigene353_All, Unigene376_All, Unigene452_All, Unigene800_All, Unigene869_All, Unigene922_All
29	ko00720	Carbon fixation pathways in prokaryotes	13 (1.43%)	CL15.Contig2_All, Unigene100_All, Unigene1064_All, Unigene1601_All, Unigene1661_All, Unigene208_All, Unigene209_All, Unigene27_All, Unigene351_All, Unigene435_All, Unigene463_All, Unigene522_All, Unigene800_All
30	ko00051	Fructose and mannose metabolism	13 (1.43%)	Unigene1000_All, Unigene1325_All, Unigene1539_All, Unigene1546_All, Unigene200_All, Unigene328_All, Unigene375_All, Unigene382_All, Unigene387_All, Unigene516_All, Unigene527_All, Unigene570_All, Unigene650_All
31	ko00680	Methane metabolism	12 (1.32%)	Unigene1064_All, Unigene1601_All, Unigene1660_All, Unigene27_All, Unigene340_All, Unigene373_All, Unigene382_All, Unigene429_All, Unigene435_All, Unigene4_All, Unigene512_All, Unigene527_All
32	ko00260	Glycine, serine and threonine metabolism	12 (1.32%)	Unigene1429_All, Unigene1660_All, Unigene290_All, Unigene340_All, Unigene429_All, Unigene430_All, Unigene458_All, Unigene4_All, Unigene512_All, Unigene627_All, Unigene62_All, Unigene65_All
33	ko03030	DNA replication	12 (1.32%)	Unigene152_All, Unigene317_All, Unigene39_All, Unigene431_All, Unigene47_All, Unigene579_All, Unigene60_All, Unigene614_All, Unigene752_All, Unigene762_All, Unigene830_All, Unigene9_All
34	ko00300	Lysine biosynthesis	11 (1.21%)	Unigene1158_All, Unigene1252_All, Unigene1429_All, Unigene290_All, Unigene308_All, Unigene496_All, Unigene524_All, Unigene576_All, Unigene678_All, Unigene6_All, Unigene758_All
35	ko03010	Ribosome	11 (1.21%)	CL35.Contig1_All, Unigene155_All, Unigene1672_All, Unigene327_All, Unigene394_All, Unigene507_All, Unigene509_All, Unigene520_All, Unigene607_All, Unigene696_All, Unigene772_All
36	ko00250	Alanine, aspartate and glutamate metabolism	11 (1.21%)	Unigene1025_All, Unigene1477_All, Unigene158_All, Unigene206_All, Unigene369_All, Unigene467_All, Unigene519_All, Unigene685_All, Unigene789_All, Unigene893_All, Unigene922_All
37	ko03420	Nucleotide excision repair	10 (1.10%)	CL39.Contig1_All, Unigene321_All, Unigene367_All, Unigene383_All, Unigene614_All, Unigene634_All, Unigene675_All, Unigene736_All, Unigene830_All, Unigene918_All
38	ko00630	Glyoxylate and dicarboxylate metabolism	10 (1.10%)	Unigene1592_All, Unigene1599_All, Unigene165_All, Unigene230_All, Unigene429_All, Unigene458_All, Unigene467_All, Unigene4_All, Unigene627_All, Unigene65_All
39	ko00450	Selenocompound metabolism	9 (0.99%)	Unigene1023_All, Unigene1157_All, Unigene135_All, Unigene1374_All, Unigene491_All, Unigene566_All, Unigene593_All, Unigene945_All, Unigene97_All
40	ko03060	Protein export	9 (0.99%)	Unigene157_All, Unigene211_All, Unigene2_All, Unigene33_All, Unigene406_All, Unigene416_All, Unigene612_All, Unigene757_All, Unigene883_All
41	ko01503	Cationic antimicrobial peptide (CAMP) resistance	9 (0.99%)	Unigene13_All, Unigene1468_All, Unigene269_All, Unigene481_All, Unigene63_All, Unigene701_All, Unigene807_All, Unigene810_All, Unigene982_All
42	ko00900	Terpenoid backbone biosynthesis	9 (0.99%)	Unigene112_All, Unigene1210_All, Unigene1221_All, Unigene1437_All, Unigene341_All, Unigene378_All, Unigene401_All, Unigene664_All, Unigene819_All
43	ko00330	Arginine and proline metabolism	9 (0.99%)	Unigene1112_All, Unigene1322_All, Unigene138_All, Unigene203_All, Unigene574_All, Unigene62_All, Unigene704_All, Unigene814_All, Unigene89_All
44	ko00020	Citrate cycle (TCA cycle)	9 (0.99%)	Unigene1661_All, Unigene208_All, Unigene209_All, Unigene31_All, Unigene351_All, Unigene458_All, Unigene463_All, Unigene65_All, Unigene800_All
45	ko00561	Glycerolipid metabolism	9 (0.99%)	Unigene1055_All, Unigene124_All, Unigene203_All, Unigene574_All, Unigene627_All, Unigene663_All, Unigene671_All, Unigene801_All, Unigene991_All
46	ko00280	Valine, leucine and isoleucine degradation	8 (0.88%)	Unigene112_All, Unigene1314_All, Unigene149_All, Unigene150_All, Unigene203_All, Unigene458_All, Unigene574_All, Unigene65_All
47	ko04212	Longevity regulating pathway - worm	8 (0.88%)	Unigene1128_All, Unigene1592_All, Unigene1599_All, Unigene407_All, Unigene492_All, Unigene610_All, Unigene686_All, Unigene745_All
48	ko00190	Oxidative phosphorylation	8 (0.88%)	Unigene1207_All, Unigene197_All, Unigene210_All, Unigene293_All, Unigene351_All, Unigene604_All, Unigene645_All, Unigene800_All
49	ko00770	Pantothenate and CoA biosynthesis	8 (0.88%)	Unigene1370_All, Unigene149_All, Unigene1541_All, Unigene1787_All, Unigene1809_All, Unigene376_All, Unigene399_All, Unigene894_All
50	ko00061	Fatty acid biosynthesis	7 (0.77%)	CL15.Contig2_All, CL6.Contig1_All, CL6.Contig2_All, Unigene136_All, Unigene1601_All, Unigene334_All, Unigene879_All
51	ko03070	Bacterial secretion system	7 (0.77%)	Unigene157_All, Unigene211_All, Unigene2_All, Unigene416_All, Unigene612_All, Unigene757_All, Unigene883_All
52	ko03410	Base excision repair	7 (0.77%)	Unigene114_All, Unigene1165_All, Unigene300_All, Unigene417_All, Unigene614_All, Unigene723_All, Unigene830_All
53	ko00400	Phenylalanine, tyrosine and tryptophan biosynthesis	7 (0.77%)	Unigene1010_All, Unigene1090_All, Unigene1458_All, Unigene470_All, Unigene919_All, Unigene931_All, Unigene985_All
54	ko00760	Nicotinate and nicotinamide metabolism	7 (0.77%)	Unigene1075_All, Unigene1504_All, Unigene17_All, Unigene46_All, Unigene802_All, Unigene843_All, Unigene855_All
55	ko01212	Fatty acid metabolism	7 (0.77%)	CL15.Contig2_All, CL6.Contig1_All, CL6.Contig2_All, Unigene136_All, Unigene1601_All, Unigene334_All, Unigene879_All
56	ko01220	Degradation of aromatic compounds	6 (0.66%)	Unigene1087_All, Unigene1584_All, Unigene284_All, Unigene410_All, Unigene411_All, Unigene775_All
57	ko00380	Tryptophan metabolism	6 (0.66%)	Unigene1322_All, Unigene1592_All, Unigene1599_All, Unigene203_All, Unigene574_All, Unigene704_All
58	ko04122	Sulfur relay system	6 (0.66%)	Unigene1028_All, Unigene1394_All, Unigene1400_All, Unigene1551_All, Unigene176_All, Unigene726_All
59	ko00410	beta-Alanine metabolism	6 (0.66%)	Unigene1314_All, Unigene1787_All, Unigene1809_All, Unigene203_All, Unigene574_All, Unigene922_All
60	ko00521	Streptomycin biosynthesis	6 (0.66%)	Unigene375_All, Unigene379_All, Unigene484_All, Unigene585_All, Unigene741_All, Unigene92_All
61	ko04213	Longevity regulating pathway - multiple species	6 (0.66%)	CL20.Contig1_All, CL20.Contig2_All, Unigene1046_All, Unigene1592_All, Unigene1599_All, Unigene686_All
62	ko00710	Carbon fixation in photosynthetic organisms	6 (0.66%)	Unigene203_All, Unigene382_All, Unigene522_All, Unigene527_All, Unigene69_All, Unigene792_All
63	ko05150	Staphylococcus aureus infection	6 (0.66%)	Unigene13_All, Unigene1468_All, Unigene269_All, Unigene481_All, Unigene807_All, Unigene982_All
64	ko00740	Riboflavin metabolism	5 (0.65%)	Unigene1021_All, , Unigene1233_All, Unigene447_All, Unigene676_All, Unigene876_All
65	ko04146	Peroxisome	5 (0.55%)	Unigene1221_All, Unigene1592_All, Unigene1599_All, Unigene1601_All, Unigene686_All
66	ko04016	MAPK signaling pathway - plant	5 (0.55%)	Unigene110_All, Unigene1592_All, Unigene1599_All, Unigene596_All, Unigene815_All
67	ko05152	Tuberculosis	5 (0.55%)	Unigene1128_All, Unigene407_All, Unigene492_All, Unigene518_All, Unigene610_All
68	ko00625	Chloroalkane and chloroalkene degradation	5 (0.55%)	Unigene1584_All, Unigene203_All, Unigene284_All, Unigene574_All, Unigene716_All
69	ko01210	2-Oxocarboxylic acid metabolism	5 (0.55%)	Unigene1025_All, Unigene1429_All, Unigene149_All, Unigene376_All, Unigene685_All
70	ko00511	Other glycan degradation	5 (0.55%)	CL17.Contig1_All, Unigene37_All, Unigene733_All, Unigene881_All, Unigene950_All
71	ko00071	Fatty acid degradation	5 (0.55%)	Unigene1584_All, Unigene1601_All, Unigene203_All, Unigene284_All, Unigene574_All
72	ko00730	Thiamine metabolism	5 (0.55%)	Unigene1028_All, Unigene1394_All, Unigene1551_All, Unigene176_All, Unigene649_All
73	ko00360	Phenylalanine metabolism	5 (0.55%)	Unigene1322_All, Unigene252_All, Unigene704_All, Unigene77_All, Unigene985_All
74	ko00780	Biotin metabolism	5 (0.55%)	CL6.Contig1_All, CL6.Contig2_All, Unigene136_All, Unigene334_All, Unigene879_All
75	ko00983	Drug metabolism - other enzymes	4 (0.44%)	Unigene1065_All, Unigene1246_All, Unigene310_All, Unigene740_All
76	ko00220	Arginine biosynthesis	4 (0.44%)	Unigene1025_All, Unigene467_All, Unigene685_All, Unigene789_All
77	ko00643	Styrene degradation	4 (0.44%)	Unigene1087_All, Unigene1322_All, Unigene704_All, Unigene775_All
78	ko00480	Glutathione metabolism	4 (0.44%)	Unigene121_All, Unigene137_All, Unigene214_All, Unigene225_All
79	ko04112	Cell cycle - Caulobacter	4 (0.44%)	Unigene384_All, Unigene39_All, Unigene551_All, Unigene745_All
80	ko00562	Inositol phosphate metabolism	4 (0.44%)	Unigene1094_All, Unigene1313_All, Unigene1314_All, Unigene585_All
81	ko00790	Folate biosynthesis	4 (0.44%)	Unigene1400_All, Unigene313_All, Unigene330_All, Unigene433_All
82	ko00053	Ascorbate and aldarate metabolism	4 (0.44%)	Unigene1242_All, Unigene1373_All, Unigene203_All, Unigene574_All
83	ko05120	Epithelial cell signaling in Helicobacter pylori infection	4 (0.44%)	Unigene1051_All, Unigene1337_All, Unigene1428_All, Unigene179_All
84	ko05111	Biofilm formation - Vibrio cholerae	4 (0.44%)	Unigene1102_All, Unigene325_All, Unigene525_All, Unigene660_All
85	ko00130	Ubiquinone and other terpenoid-quinone biosynthesis	4 (0.44%)	Unigene190_All, Unigene227_All, Unigene335_All, Unigene72_All
86	ko02026	Biofilm formation - Escherichia coli	4 (0.44%)	Unigene1102_All, Unigene1464_All, Unigene525_All, Unigene90_All
87	ko00290	Valine, leucine and isoleucine biosynthesis	4 (0.44%)	Unigene1025_All, Unigene149_All, Unigene376_All, Unigene685_All
88	ko00903	Limonene and pinene degradation	3 (0.33%)	Unigene203_All, Unigene410_All, Unigene574_All
89	ko05230	Central carbon metabolism in cancer	3 (0.33%)	Unigene214_All, Unigene31_All, Unigene512_All
90	ko00430	Taurine and hypotaurine metabolism	3 (0.33%)	Unigene27_All, Unigene435_All, Unigene922_All
91	ko00340	Histidine metabolism	3 (0.33%)	Unigene203_All, Unigene574_All, Unigene985_All
92	ko01040	Biosynthesis of unsaturated fatty acids	3 (0.33%)	Unigene136_All, Unigene334_All, Unigene608_All
93	ko00261	Monobactam biosynthesis	3 (0.33%)	Unigene1429_All, Unigene524_All, Unigene97_All
94	ko04922	Glucagon signaling pathway	3 (0.33%)	Unigene249_All, Unigene31_All, Unigene512_All
95	ko00523	Polyketide sugar unit biosynthesis	3 (0.33%)	Unigene246_All, Unigene251_All, Unigene92_All
96	ko04211	Longevity regulating pathway	3 (0.33%)	Unigene1592_All, Unigene1599_All, Unigene686_All
97	ko00920	Sulfur metabolism	3 (0.33%)	Unigene123_All, Unigene743_All, Unigene97_All
98	ko00473	D-Alanine metabolism	3 (0.33%)	Unigene195_All, Unigene802_All, Unigene807_All
99	ko05206	MicroRNAs in cancer	3 (0.33%)	Unigene1699_All, Unigene1706_All, Unigene1714_All
100	ko00350	Tyrosine metabolism	3 (0.33%)	Unigene1584_All, Unigene284_All, Unigene985_All
101	ko00362	Benzoate degradation	3 (0.33%)	Unigene1087_All, Unigene411_All, Unigene775_All
102	ko04068	FoxO signaling pathway	3 (0.33%)	Unigene1592_All, Unigene1599_All, Unigene686_All
103	ko03013	RNA transport	3 (0.33%)	Unigene104_All, Unigene26_All, Unigene743_All
104	ko04066	HIF-1 signaling pathway	3 (0.33%)	Unigene31_All, Unigene373_All, Unigene792_All
105	ko00910	Nitrogen metabolism	3 (0.33%)	Unigene230_All, Unigene467_All, Unigene789_All
106	ko00940	Phenylpropanoid biosynthesis	3 (0.33%)	Unigene1461_All, Unigene1525_All, Unigene77_All
107	ko00361	Chlorocyclohexane and chlorobenzene degradation	3 (0.33%)	Unigene1087_All, Unigene716_All, Unigene775_All
108	ko00670	One carbon pool by folate	3 (0.33%)	Unigene100_All, Unigene4_All, Unigene985_All
109	ko00460	Cyanoamino acid metabolism	3 (0.33%)	Unigene1461_All, Unigene1525_All, Unigene4_All
110	ko01502	Vancomycin resistance	3 (0.33%)	Unigene195_All, Unigene316_All, Unigene802_All
111	ko05418	Fluid shear stress and atherosclerosis	2 (0.22%)	CL13.Contig2_All, Unigene1724_All
112	ko00981	Insect hormone biosynthesis	2 (0.22%)	Unigene203_All, Unigene574_All
113	ko03320	PPAR signaling pathway	2 (0.22%)	Unigene1601_All, Unigene1672_All
114	ko00785	Lipoic acid metabolism	2 (0.22%)	Unigene23_All, Unigene360_All
115	ko00120	Primary bile acid biosynthesis	2 (0.22%)	Unigene34_All, Unigene632_All
116	ko00980	Metabolism of xenobiotics by cytochrome P450	2 (0.22%)	Unigene1584_All, Unigene284_All
117	ko01524	Platinum drug resistance	2 (0.22%)	Unigene110_All, Unigene815_All
118	ko00627	Aminobenzoate degradation	2 (0.22%)	Unigene1322_All, Unigene704_All
119	ko00622	Xylene degradation	2 (0.22%)	Unigene1087_All, Unigene775_All
120	ko00626	Naphthalene degradation	2 (0.22%)	Unigene1584_All, Unigene284_All
121	ko00830	Retinol metabolism	2 (0.22%)	Unigene1584_All, Unigene284_All
122	ko02025	Biofilm formation - Pseudomonas aeruginosa	2 (0.22%)	Unigene1046_All, Unigene694_All
123	ko00660	C5-Branched dibasic acid metabolism	2 (0.22%)	Unigene230_All, Unigene376_All
124	ko00982	Drug metabolism - cytochrome P450	2 (0.22%)	Unigene1584_All, Unigene284_All
125	ko04917	Prolactin signaling pathway	2 (0.22%)	Unigene277_All, Unigene278_All
126	ko00310	Lysine degradation	2 (0.22%)	Unigene203_All, Unigene574_All
127	ko00121	Secondary bile acid biosynthesis	2 (0.22%)	Unigene34_All, Unigene632_All
128	ko04011	MAPK signaling pathway - yeast	2 (0.22%)	Unigene1592_All, Unigene1599_All
129	ko04727	GABAergic synapse	2 (0.22%)	Unigene467_All, Unigene922_All
130	ko05010	Alzheimer's disease	2 (0.22%)	CL8.Contig1_All, Unigene792_All
131	ko04940	Type I diabetes mellitus	2 (0.22%)	Unigene610_All, Unigene922_All
132	ko05014	Amyotrophic lateral sclerosis (ALS)	2 (0.22%)	Unigene1592_All, Unigene1599_All
133	ko00332	Carbapenem biosynthesis	2 (0.22%)	Unigene1112_All, Unigene89_All
134	ko00524	Neomycin, kanamycin and gentamicin biosynthesis	2 (0.22%)	Unigene484_All, Unigene741_All
135	ko05100	Bacterial invasion of epithelial cells	1(0.11%)	CL13.Contig2_All,
136	ko04611	Platelet activation	1(0.11%)	CL13.Contig2_All
137	ko05164	Influenza A	1(0.11%)	CL13.Contig2_All
138	ko04921	Oxytocin signaling pathway	1(0.11%)	CL13.Contig2_All
139	ko04810	Regulation of actin cytoskeleton	1(0.11%)	CL13.Contig2_All
140	ko04670	Leukocyte transendothelial migration	1(0.11%)	CL13.Contig2_All
141	ko04510	Focal adhesion	1(0.11%)	CL13.Contig2_All
142	ko05110	Vibrio cholerae infection	1(0.11%)	CL13.Contig2_All
143	ko04145	Phagosome	1(0.11%)	CL13.Contig2_All
144	ko04015	Rap1 signaling pathway	1(0.11%)	CL13.Contig2_All
145	ko04391	Hippo signaling pathway - fly	1(0.11%)	CL13.Contig2_All
146	ko05416	Viral myocarditis	1(0.11%)	CL13.Contig2_All
147	ko04390	Hippo signaling pathway	1(0.11%)	CL13.Contig2_All
148	ko05205	Proteoglycans in cancer	1(0.11%)	CL13.Contig2_All
149	ko05131	Shigellosis	1(0.11%)	CL13.Contig2_All
150	ko05412	Arrhythmogenic right ventricular cardiomyopathy (ARVC)	1(0.11%)	CL13.Contig2_All
151	ko05414	Dilated cardiomyopathy	1(0.11%)	CL13.Contig2_All
152	ko04210	Apoptosis	1(0.11%)	CL13.Contig2_All
153	ko04530	Tight junction	1(0.11%)	CL13.Contig2_All
154	ko05130	Pathogenic Escherichia coli infection	1(0.11%)	CL13.Contig2_All
155	ko04745	Phototransduction - fly	1(0.11%)	CL13.Contig2_All
156	ko04919	Thyroid hormone signaling pathway	1(0.11%)	CL13.Contig2_All
157	ko05410	Hypertrophic cardiomyopathy (HCM)	1(0.11%)	CL13.Contig2_All
158	ko05132	Salmonella infection	1(0.11%)	CL13.Contig2_All
159	ko04520	Adherens junction	1(0.11%)	CL13.Contig2_All
160	ko00513	Various types of N-glycan biosynthesis	1(0.11%)	CL17.Contig1_All
161	ko00941	Flavonoid biosynthesis	1(0.11%)	Unigene77_All
162	ko00604	Glycosphingolipid biosynthesis - ganglio series	1(0.11%)	CL17.Contig1_All
163	ko00633	Nitrotoluene degradation	1(0.11%)	Unigene1064_All
164	ko00531	Glycosaminoglycan degradation	1(0.11%)	CL17.Contig1_All
165	ko05166	HTLV-I infection	1(0.11%)	Unigene115_All
166	ko05133	Pertussis	1(0.11%)	Unigene935_All
167	ko04214	Apoptosis - fly	1(0.11%)	Unigene115_All
168	ko03022	Basal transcription factors	1(0.11%)	Unigene736_All
169	ko04621	NOD-like receptor signaling pathway	1(0.11%)	Unigene1724_All
170	ko00930	Caprolactam degradation	1(0.11%)	Unigene410_All
171	ko04918	Thyroid hormone synthesis	1(0.11%)	Unigene225_All
172	ko00540	Lipopolysaccharide biosynthesis	1(0.11%)	Unigene25_All
173	ko04080	Neuroactive ligand-receptor interaction	1(0.11%)	Unigene115_All
174	ko00525	Acarbose and validamycin biosynthesis	1(0.11%)	Unigene92_All
175	ko00945	Stilbenoid, diarylheptanoid and gingerol biosynthesis	1(0.11%)	Unigene77_All
176	ko00471	D-Glutamine and D-glutamate metabolism	1(0.11%)	Unigene567_All
177	ko05340	Primary immunodeficiency	1(0.11%)	Unigene938_All
178	ko04070	Phosphatidylinositol signaling system	1(0.11%)	Unigene585_All
179	ko04931	Insulin resistance	1(0.11%)	Unigene519_All
180	ko00603	Glycosphingolipid biosynthesis - globo and isoglobo series	1(0.11%)	CL17.Contig1_All
181	ko00040	Pentose and glucuronate interconversions	1(0.11%)	Unigene387_All
182	ko04910	Insulin signaling pathway	1(0.11%)	Unigene845_All
183	ko00960	Tropane, piperidine and pyridine alkaloid biosynthesis	1(0.11%)	Unigene985_All
184	ko00195	Photosynthesis	1(0.11%)	Unigene1207_All
185	ko05016	Huntington's disease	1(0.11%)	Unigene686_All
186	ko05231	Choline metabolism in cancer	1(0.11%)	Unigene246_All
187	ko05134	Legionellosis	1(0.11%)	Unigene610_All
188	ko00440	Phosphonate and phosphinate metabolism	1(0.11%)	Unigene246_All
189	ko00532	Glycosaminoglycan biosynthesis - chondroitin sulfate / dermatan sulfate	1(0.11%)	Unigene301_All
190	ko04920	Adipocytokine signaling pathway	1(0.11%)	Unigene1601_All
191	ko01523	Antifolate resistance	1(0.11%)	Unigene4_All
192	ko00534	Glycosaminoglycan biosynthesis - heparan sulfate / heparin	1(0.11%)	Unigene301_All
193	ko04113	Meiosis - yeast	1(0.11%)	Unigene1046_All
194	ko01051	Biosynthesis of ansamycins	1(0.11%)	Unigene69_All
195	ko00072	Synthesis and degradation of ketone bodies	1(0.11%)	Unigene112_All
196	ko04724	Glutamatergic synapse	1(0.11%)	Unigene467_All
197	ko03020	RNA polymerase	1(0.11%)	Unigene8_All
198	ko04142	Lysosome	1(0.11%)	CL17.Contig1_All
199	ko04013	MAPK signaling pathway - fly	1(0.11%)	Unigene686_All
200	ko00750	Vitamin B6 metabolism	1(0.11%)	Unigene422_All
201	ko00401	Novobiocin biosynthesis	1(0.11%)	Unigene985_All
202	ko01055	Biosynthesis of vancomycin group antibiotics	1(0.11%)	Unigene92_All
*DP: differentially expressed proteins
