# Supplementary material for: Quantitative Proteomics Analysis of Membrane Proteins in Enterococcus faecalis With Low-Level Linezolid-Resistance
Source: Front Microbiol. 2018 Jul 27;9:1698. doi: 10.3389/fmicb.2018.01698 (PMC6072972; doi:10.3389/fmicb.2018.01698)
Supplement: TABLE S5 — Information of enriched GO and pathway analysis. [file Table_5.xlsx]

## Sheet: Sheet1
Supplementary Table S5: Information of enriched GO and pathway analysis
Enriched GO terms for DP* in P10748 VS ATCC 29212 group			Enriched GO terms for DP* in P10748 VS 3138 group
cellular component
Enriched GO No.	Gene Ontology term	P-value	Enriched GO No.	Gene Ontology term	P-value
GO:0016020	membrane	0.145613	GO:0016020	membrane	0.0566163
GO:0016021	integral to membrane	0.375056	GO:0005886	plasma membrane	0.564642
GO:0031224	intrinsic to membrane	0.375056	GO:0071944	cell periphery	0.662388
GO:0044425	membrane part	0.476593	GO:0044425	membrane part	0.730313
GO:0005886	plasma membrane	0.842504	GO:0016021	integral to membrane	0.862464
GO:0071944	cell periphery	0.906669	GO:0031224	intrinsic to membrane	0.862464
GO:0005622	intracellular	0.953532	GO:0005737	cytoplasm	0.997471
GO:0005737	cytoplasm	0.960163	GO:0044424	intracellular part	0.997471
GO:0044424	intracellular part	0.960163	GO:0005623	cell	0.998504
GO:0005623	cell	0.982235	GO:0044464	cell part	0.998504
GO:0044464	cell part	0.982235	GO:0005622	intracellular	0.999188
molecular function
Enriched GO No.	Gene Ontology term	P-value	Enriched GO No.	Gene Ontology term	P-value
GO:0015399	primary active transmembrane transporter activity	0.00736934	GO:0022891	substrate-specific transmembrane transporter activity	0.00180334
GO:0015405	P-P-bond-hydrolysis-driven transmembrane transporter activity	0.00736934	GO:0022892	substrate-specific transporter activity	0.00180334
GO:0016820	hydrolase activity, acting on acid anhydrides, catalyzing transmembrane movement of substances	0.00736934	GO:0022857	transmembrane transporter activity	0.0063389
GO:0042626	ATPase activity, coupled to transmembrane movement of substances	0.00736934	GO:0015075	ion transmembrane transporter activity	0.00658018
GO:0043492	ATPase activity, coupled to movement of substances	0.00736934	GO:0005215	transporter activity	0.0157273
GO:0022804	active transmembrane transporter activity	0.00899836	GO:0015144	carbohydrate transmembrane transporter activity	0.0311761
GO:0046873	metal ion transmembrane transporter activity	0.0137337	GO:1901476	carbohydrate transporter activity	0.0311761
GO:0042623	ATPase activity, coupled	0.0215348	GO:0008324	cation transmembrane transporter activity	0.0381987
GO:0015662	ATPase activity, coupled to transmembrane movement of ions, phosphorylative mechanism	0.041201	GO:0008982	protein-N(PI)-phosphohistidine-sugar phosphotransferase activity	0.0452089
GO:0019829	cation-transporting ATPase activity	0.041201	GO:0015077	monovalent inorganic cation transmembrane transporter activity	0.0452089
GO:0042625	ATPase activity, coupled to transmembrane movement of ions	0.041201
GO:0016887	ATPase activity	0.0424354
GO:0005215	transporter activity	0.0454546
biological process
Enriched GO No.	Gene Ontology term	P-value	Enriched GO No.	Gene Ontology term	P-value
GO:0030001	metal ion transport	0.00409491	GO:0006811	ion transport	0.000463119
GO:1901137	carbohydrate derivative biosynthetic process	0.00409491	GO:0044765	single-organism transport	0.000997419
GO:0009163	nucleoside biosynthetic process	0.0128697	GO:0006810	transport	0.00472123
GO:0018130	heterocycle biosynthetic process	0.0128697	GO:0051179	localization	0.00472123
GO:0019438	aromatic compound biosynthetic process	0.0128697	GO:0051234	establishment of localization	0.00472123
GO:0034654	nucleobase-containing compound biosynthetic process	0.0128697	GO:0044699	single-organism process	0.00511858
GO:0042451	purine nucleoside biosynthetic process	0.0128697	GO:0015672	monovalent inorganic cation transport	0.0077162
GO:0042455	ribonucleoside biosynthetic process	0.0128697	GO:0006812	cation transport	0.0155134
GO:0044271	cellular nitrogen compound biosynthetic process	0.0128697	GO:0006820	anion transport	0.0267032
GO:0046129	purine ribonucleoside biosynthetic process	0.0128697	GO:0008643	carbohydrate transport	0.0267032
GO:0072522	purine-containing compound biosynthetic process	0.0128697	GO:0034220	ion transmembrane transport	0.0312379
GO:1901362	organic cyclic compound biosynthetic process	0.0128697	GO:0071702	organic substance transport	0.0312379
GO:1901659	glycosyl compound biosynthetic process	0.0128697
GO:0006812	cation transport	0.0182153
GO:1901566	organonitrogen compound biosynthetic process	0.0182153
GO:0046034	ATP metabolic process	0.0187978
GO:0044765	single-organism transport	0.0232655
GO:1901135	carbohydrate derivative metabolic process	0.0232655
GO:0006810	transport	0.0316949
GO:0051179	localization	0.0316949
GO:0051234	establishment of localization	0.0316949
GO:0009119	ribonucleoside metabolic process	0.0329513
GO:0042278	purine nucleoside metabolic process	0.0329513
GO:0046128	purine ribonucleoside metabolic process	0.0329513
GO:0044699	single-organism process	0.0378727
GO:0009141	nucleoside triphosphate metabolic process	0.0382289
GO:0009144	purine nucleoside triphosphate metabolic process	0.0382289
GO:0009199	ribonucleoside triphosphate metabolic process	0.0382289
GO:0009205	purine ribonucleoside triphosphate metabolic process	0.0382289
GO:0055085	transmembrane transport	0.0382289
GO:0006164	purine nucleotide biosynthetic process	0.0394967
GO:0006754	ATP biosynthetic process	0.0394967
GO:0009142	nucleoside triphosphate biosynthetic process	0.0394967
GO:0009145	purine nucleoside triphosphate biosynthetic process	0.0394967
GO:0009152	purine ribonucleotide biosynthetic process	0.0394967
GO:0009165	nucleotide biosynthetic process	0.0394967
GO:0009201	ribonucleoside triphosphate biosynthetic process	0.0394967
GO:0009206	purine ribonucleoside triphosphate biosynthetic process	0.0394967
GO:0009260	ribonucleotide biosynthetic process	0.0394967
GO:0046390	ribose phosphate biosynthetic process	0.0394967
GO:1901293	nucleoside phosphate biosynthetic process	0.0394967
*, differentially expressed proteins

## Sheet: Sheet2
Enriched pathways for DP* of each comparison groups
Comparison Group	Pathway ID	Pathway	P-value
P10748(1)/ATCC(1)	ko02024	Quorum sensing	0.00507273
	ko00770	Pantothenate and CoA biosynthesis	0.0254897
P10748(1)/ATCC(2)	ko01501	beta-Lactam resistance	0.000315004
	ko02024	Quorum sensing	0.00335896
	ko00770	Pantothenate and CoA biosynthesis	0.00727692
	ko02010	ABC transporters	0.0382087
	ko00550	Peptidoglycan biosynthesis	0.0494995
P10748(1)/ATCC(3)	ko04112	Cell cycle - Caulobacter	0.0153313
	ko00770	Pantothenate and CoA biosynthesis	0.0259019
	ko05206	MicroRNAs in cancer	0.0437015
P10748(1)/3138(1)	ko00521	Streptomycin biosynthesis	0.0192016
	ko02060	Phosphotransferase system (PTS)	0.0281174
	ko02024	Quorum sensing	0.0284288
	ko05120	Epithelial cell signaling in Helicobacter pylori infection	0.0300969
	ko00524	Neomycin, kanamycin and gentamicin biosynthesis	0.0431097
P10748(1)/3138(2)	ko00970	Aminoacyl-tRNA biosynthesis	6.73168e-05
	ko03060	Protein export	0.0273272
	ko00061	Fatty acid biosynthesis	0.0308969
	ko01212	Fatty acid metabolism	0.0308969
	ko02024	Quorum sensing	0.032659
P10748(1)/3138(3)	ko03018	RNA degradation	0.0148822
	ko00650	Butanoate metabolism	0.0304404
	ko00360	Phenylalanine metabolism	0.0421963
	ko00550	Peptidoglycan biosynthesis	0.0437085
	ko02020	Two-component system	0.0485165
P10748(2)/ATCC(1)	ko02024	Quorum sensing	0.000784499
	ko04112	Cell cycle - Caulobacter	0.0121845
	ko04213	Longevity regulating pathway - multiple species	0.0175193
	ko05206	MicroRNAs in cancer	0.0367949
	ko00511	Other glycan degradation	0.0448188
P10748(2)/ATCC(2)	ko02024	Quorum sensing	0.0014963
	ko01501	beta-Lactam resistance	0.0050977
	ko00770	Pantothenate and CoA biosynthesis	0.00519849
	ko02060	Phosphotransferase system (PTS)	0.0254877
	ko00410	beta-Alanine metabolism	0.0292693
P10748(2)/ATCC(3)	ko00380	Tryptophan metabolism	0.00161228
	ko00561	Glycerolipid metabolism	0.00978002
	ko04112	Cell cycle - Caulobacter	0.0138657
	ko00410	beta-Alanine metabolism	0.0203376
	ko00770	Pantothenate and CoA biosynthesis	0.0227419
	ko04212	Longevity regulating pathway - worm	0.0227419
	ko05206	MicroRNAs in cancer	0.040534
	ko00330	Arginine and proline metabolism	0.0486655
P10748(2)/3138(1)	ko02024	Quorum sensing	0.00451987
	ko02060	Phosphotransferase system (PTS)	0.0061281
	ko00562	Inositol phosphate metabolism	0.0162789
P10748(2)/3138(2)	ko00970	Aminoacyl-tRNA biosynthesis	5.6226e-07
	ko00230	Purine metabolism	0.0310836
	ko01040	Biosynthesis of unsaturated fatty acids	0.0329556
	ko00261	Monobactam biosynthesis	0.0329556
	ko00061	Fatty acid biosynthesis	0.0381471
	ko01212	Fatty acid metabolism	0.0381471
P10748(2)/3138(3)	ko02020	Two-component system	0.0379696
	ko00564	Glycerophospholipid metabolism	0.0398596
	ko02024	Quorum sensing	0.0418689
	ko02060	Phosphotransferase system (PTS)	0.0448479
P10748(3)/ATCC(1)	ko02024	Quorum sensing	0.000718368
	ko02060	Phosphotransferase system (PTS)	0.016437
	ko05150	Staphylococcus aureus infection	0.0238198
	ko00640	Propanoate metabolism	0.0264609
	ko00920	Sulfur metabolism	0.0449305
P10748(3)/ATCC(2)	ko00640	Propanoate metabolism	0.0357411
	ko02024	Quorum sensing	0.0405404
	ko00450	Selenocompound metabolism	0.043641
P10748(3)/ATCC(3)	ko02024	Quorum sensing	0.00867304
	ko00511	Other glycan degradation	0.0202663
	ko00770	Pantothenate and CoA biosynthesis	0.0364781
	ko00380	Tryptophan metabolism	0.048002
	ko00410	beta-Alanine metabolism	0.048002
P10748(3)/3138(1)	ko00970	Aminoacyl-tRNA biosynthesis	1.51516e-05
	ko02060	Phosphotransferase system (PTS)	0.000198169
	ko00450	Selenocompound metabolism	0.00447052
	ko00520	Amino sugar and nucleotide sugar metabolism	0.0074589
	ko00500	Starch and sucrose metabolism	0.0277219
	ko00430	Taurine and hypotaurine metabolism	0.0278626
	ko00680	Methane metabolism	0.0402979
P10748(3)/3138(2)	ko02060	Phosphotransferase system (PTS)	0.00986013
	ko03010	Ribosome	0.0117129
P10748(3)/3138(3)	ko02060	Phosphotransferase system (PTS)	0.00126341
	ko00480	Glutathione metabolism	0.0145847
	ko00520	Amino sugar and nucleotide sugar metabolism	0.0257653
	ko00270	Cysteine and methionine metabolism	0.0359017
	ko00430	Taurine and hypotaurine metabolism	0.0420979
	ko00920	Sulfur metabolism	0.0420979
	ko00650	Butanoate metabolism	0.0439616
	ko03010	Ribosome	0.048054
*, differentially expressed proteins
